# Supplementary material for: ﻿Expanding the taxonomy of crab spiders (Araneae, Thomisidae) in Sumatra: a new genus, five new species, and regional records
Source: Zookeys. 2025 Jun 13;1241:205–46. doi: 10.3897/zookeys.1241.148348 (PMC12238998; doi:10.3897/zookeys.1241.148348)
Supplement: XML Treatment for Cebrenninus rugosus [file zookeys.1241.148348-treatment4.xml]

<!DOCTYPE tp:taxon-treatment
  PUBLIC "-//TaxonX//DTD Taxonomic Treatment Publishing DTD v0 20100105//EN" "tax-treatment-NSO.dtd">
<tp:taxon-treatment xmlns:tp="http://www.plazi.org/taxpub"><tp:treatment-meta><kwd-group><label>Taxon classification</label><kwd>
                <named-content content-type="kingdom">Animalia</named-content>
              </kwd><kwd>
                <named-content content-type="order">Araneae</named-content>
              </kwd><kwd>
                <named-content content-type="family">Thomisidae</named-content>
              </kwd></kwd-group><mixed-citation publication-type="journal"><person-group><name><surname>Dhiya'ulhaq</surname><given-names>Naufal Urfi</given-names></name><name><surname>Benjamin</surname><given-names>Suresh P.</given-names></name><name><surname>Buchori</surname><given-names>Damayanti</given-names></name><name><surname>Hidayat</surname><given-names>Purnama</given-names></name><name><surname>Scheu</surname><given-names>Stefan</given-names></name><name><surname>Drescher</surname><given-names>Jochen</given-names></name></person-group><article-title>﻿Expanding the taxonomy of crab spiders (<tp:taxon-name><tp:taxon-name-part taxon-name-part-type="order">Araneae</tp:taxon-name-part></tp:taxon-name>, <tp:taxon-name><tp:taxon-name-part taxon-name-part-type="family">Thomisidae</tp:taxon-name-part></tp:taxon-name>) in Sumatra: a new genus, five new species, and regional records</article-title><source>Zookeys</source><day>13</day><month>06</month><year>2025</year><volume>1241</volume><fpage>205</fpage><lpage>246</lpage><pub-id pub-id-type="doi">10.3897/zookeys.1241.148348</pub-id></mixed-citation></tp:treatment-meta><tp:nomenclature><label>﻿</label><tp:taxon-name>
              <object-id xmlns:xlink="http://www.w3.org/1999/xlink" content-type="arpha" xlink:type="simple">6D1F8020-BE98-54CC-A06A-5AE859F599C4</object-id>
              <tp:taxon-name-part taxon-name-part-type="genus" reg="Cebrenninus">Cebrenninus</tp:taxon-name-part>
              <tp:taxon-name-part taxon-name-part-type="species" reg="rugosus">rugosus</tp:taxon-name-part>
            </tp:taxon-name><tp:taxon-authority>Simon, 1887</tp:taxon-authority><xref ref-type="fig" rid="F7">Figs 7</xref><xref ref-type="fig" rid="F8">, 8</xref><tp:nomenclature-citation-list><tp:nomenclature-citation><tp:taxon-name>
                  <tp:taxon-name-part taxon-name-part-type="genus" reg="Cebrenninus">Cebrenninus</tp:taxon-name-part>
                  <tp:taxon-name-part taxon-name-part-type="species" reg="rugosus">rugosus</tp:taxon-name-part>
                </tp:taxon-name><comment>Simon, 1887 468; <xref ref-type="bibr" rid="B17">Simon 1897</xref>: 9, figs 1, 2; <xref ref-type="bibr" rid="B5">Benjamin 2016</xref>: 190, figs 9, 11, 12, 17–20, 37, 57–64.</comment></tp:nomenclature-citation><tp:nomenclature-citation><tp:taxon-name>
                  <tp:taxon-name-part taxon-name-part-type="genus" reg="Cebrenninus">Cebrenninus</tp:taxon-name-part>
                  <tp:taxon-name-part taxon-name-part-type="species" reg="annulatus">annulatus</tp:taxon-name-part>
                </tp:taxon-name><comment>Simon, 1897: 8.</comment></tp:nomenclature-citation><tp:nomenclature-citation><tp:taxon-name>
                  <tp:taxon-name-part taxon-name-part-type="genus" reg="Cebrenninus">Cebrenninus</tp:taxon-name-part>
                  <tp:taxon-name-part taxon-name-part-type="species" reg="scabriculus">scabriculus</tp:taxon-name-part>
                </tp:taxon-name><comment>Simon, 1897: 8.</comment></tp:nomenclature-citation><tp:nomenclature-citation><tp:taxon-name>
                  <tp:taxon-name-part taxon-name-part-type="genus" reg="Libania">Libania</tp:taxon-name-part>
                  <tp:taxon-name-part taxon-name-part-type="species" reg="annulata">annulata</tp:taxon-name-part>
                </tp:taxon-name><comment>Thorell, 1890: 149.</comment></tp:nomenclature-citation><tp:nomenclature-citation><tp:taxon-name>
                  <tp:taxon-name-part taxon-name-part-type="genus" reg="Libania">Libania</tp:taxon-name-part>
                  <tp:taxon-name-part taxon-name-part-type="species" reg="armillata">armillata</tp:taxon-name-part>
                </tp:taxon-name><comment>Thorell, 1890: 149.</comment></tp:nomenclature-citation><tp:nomenclature-citation><tp:taxon-name>
                  <tp:taxon-name-part taxon-name-part-type="genus" reg="Libania">Libania</tp:taxon-name-part>
                  <tp:taxon-name-part taxon-name-part-type="species" reg="scabricula">scabricula</tp:taxon-name-part>
                </tp:taxon-name><comment>Thorell, 1890: 148.</comment></tp:nomenclature-citation><tp:nomenclature-citation><tp:taxon-name>
                  <tp:taxon-name-part taxon-name-part-type="genus" reg="Libania">Libania</tp:taxon-name-part>
                  <tp:taxon-name-part taxon-name-part-type="species" reg="scabricula">scabricula</tp:taxon-name-part>
                  <tp:taxon-name-part taxon-name-part-type="subspecies" reg="sulcata">sulcata</tp:taxon-name-part>
                </tp:taxon-name><comment>Thorell, 1890: 148.</comment></tp:nomenclature-citation></tp:nomenclature-citation-list></tp:nomenclature><tp:treatment-sec sec-type="material" id="SECID0EXGAG"><title>Material examined.</title><p>Indonesia • Sumatra, Jambi Province, 1♀; Sarolangun, Air Hitam, Desa Baru; <named-content xmlns:xlink="http://www.w3.org/1999/xlink" content-type="dwc:verbatimCoordinates" xlink:type="simple"><named-content content-type="geo-json" specific-use="{&#34;type&#34;:&#34;Point&#34;,&#34;coordinates&#34;:[102.770778,-2.030417]}" id="NCID0EAHAG" xlink:type="simple">02°01'49.5"S, 102°46'14.8"E</named-content></named-content>; elev. 57 m; 12 Jul. 2013; J. Drescher leg.; canopy fogging in jungle rubber plantation; <named-content xmlns:xlink="http://www.w3.org/1999/xlink" content-type="dwc:institutional_code" xlink:title="Animal Ecology Group, Johann-Friedrich Blumenbach Institute of Zoology and Anthropology, Georg-August University of Göttingen, Göttingen, Germany" xlink:href="http://grbio.org/institution/universit%C3%A4t-g%C3%B6ttingen" xlink:type="simple">GOET</named-content> 2013_BJ6.1_AraThom048N_001 (to be transferred to <named-content xmlns:xlink="http://www.w3.org/1999/xlink" content-type="dwc:institutional_code" xlink:title="Museum Zoologicum Bogoriense, Cibinong, Bogor, Indonesia" xlink:href="http://grbio.org/institution/museum-zoologicum-bogoriense" xlink:type="simple">MZB</named-content>).</p></tp:treatment-sec><tp:treatment-sec sec-type="diagnosis" id="SECID0EPHAG"><title>Diagnosis.</title><p>For diagnosis of <italic><tp:taxon-name><tp:taxon-name-part taxon-name-part-type="genus" reg="Cebrennius">Cebrennius</tp:taxon-name-part><tp:taxon-name-part taxon-name-part-type="species" reg="rugosus">rugosus</tp:taxon-name-part></tp:taxon-name></italic> Simon, 1887 see <xref ref-type="bibr" rid="B5">Benjamin (2016)</xref>.</p></tp:treatment-sec><tp:treatment-sec sec-type="description" id="SECID0EEIAG"><title>Description.</title><p><bold>Female</bold> (2013_BJ6.1_AraThom048N_001; Figs <xref ref-type="fig" rid="F7">7</xref>, <xref ref-type="fig" rid="F8">8</xref>). Total length 4.35. Carapace length 2.08; width 2.05. Abdomen length 2.27; width 1.95. Diameter of eyes: <abbrev xmlns:xlink="http://www.w3.org/1999/xlink" xlink:title="anterior median eye" id="ABBRID0EUIAG" xlink:type="simple">AME</abbrev> 0.06; <abbrev xmlns:xlink="http://www.w3.org/1999/xlink" xlink:title="anterior lateral eye" id="ABBRID0EYIAG" xlink:type="simple">ALE</abbrev> 0.13; <abbrev xmlns:xlink="http://www.w3.org/1999/xlink" xlink:title="posterior lateral eye" id="ABBRID0E3IAG" xlink:type="simple">PLE</abbrev> 0.15; <abbrev xmlns:xlink="http://www.w3.org/1999/xlink" xlink:title="posterior median eye" id="ABBRID0EAJAG" xlink:type="simple">PME</abbrev> 0.07. Interdistances between eyes: <abbrev xmlns:xlink="http://www.w3.org/1999/xlink" xlink:title="anterior median eye" id="ABBRID0EEJAG" xlink:type="simple">AME</abbrev>–<abbrev xmlns:xlink="http://www.w3.org/1999/xlink" xlink:title="anterior median eye" id="ABBRID0EIJAG" xlink:type="simple">AME</abbrev> 0.14; <abbrev xmlns:xlink="http://www.w3.org/1999/xlink" xlink:title="anterior median eye" id="ABBRID0EMJAG" xlink:type="simple">AME</abbrev>–<abbrev xmlns:xlink="http://www.w3.org/1999/xlink" xlink:title="anterior lateral eye" id="ABBRID0EQJAG" xlink:type="simple">ALE</abbrev> 0.16; <abbrev xmlns:xlink="http://www.w3.org/1999/xlink" xlink:title="anterior lateral eye" id="ABBRID0EUJAG" xlink:type="simple">ALE</abbrev>–<abbrev xmlns:xlink="http://www.w3.org/1999/xlink" xlink:title="anterior lateral eye" id="ABBRID0EYJAG" xlink:type="simple">ALE</abbrev> 0.57; <abbrev xmlns:xlink="http://www.w3.org/1999/xlink" xlink:title="posterior median eye" id="ABBRID0E3JAG" xlink:type="simple">PME</abbrev>–<abbrev xmlns:xlink="http://www.w3.org/1999/xlink" xlink:title="posterior median eye" id="ABBRID0EAKAG" xlink:type="simple">PME</abbrev> 0.25; <abbrev xmlns:xlink="http://www.w3.org/1999/xlink" xlink:title="posterior median eye" id="ABBRID0EEKAG" xlink:type="simple">PME</abbrev>–<abbrev xmlns:xlink="http://www.w3.org/1999/xlink" xlink:title="posterior lateral eye" id="ABBRID0EIKAG" xlink:type="simple">PLE</abbrev> 0.29; <abbrev xmlns:xlink="http://www.w3.org/1999/xlink" xlink:title="anterior lateral eye" id="ABBRID0EMKAG" xlink:type="simple">ALE</abbrev>–<abbrev xmlns:xlink="http://www.w3.org/1999/xlink" xlink:title="posterior lateral eye" id="ABBRID0EQKAG" xlink:type="simple">PLE</abbrev> 0.23; <abbrev xmlns:xlink="http://www.w3.org/1999/xlink" xlink:title="anterior median eye" id="ABBRID0EUKAG" xlink:type="simple">AME</abbrev>–<abbrev xmlns:xlink="http://www.w3.org/1999/xlink" xlink:title="posterior median eye" id="ABBRID0EYKAG" xlink:type="simple">PME</abbrev> 0.24; <abbrev xmlns:xlink="http://www.w3.org/1999/xlink" xlink:title="posterior lateral eye" id="ABBRID0E3KAG" xlink:type="simple">PLE</abbrev>–<abbrev xmlns:xlink="http://www.w3.org/1999/xlink" xlink:title="posterior lateral eye" id="ABBRID0EALAG" xlink:type="simple">PLE</abbrev> 0.85. Leg measurements: leg I 8.46 (2.67, 0.62, 2.63, 1.61, 0.93); leg II 8.68 (2.74, 0.68, 2.69, 1.61, 0.96); leg III 5.43 (1.63, 0.47, 1.52, 1.18, 0.63); leg IV 5.73 (1.77, 0.46, 1.54, 1.28, 0.68). For a complete description of <italic><tp:taxon-name><tp:taxon-name-part taxon-name-part-type="genus" reg="Cebrennius">C.</tp:taxon-name-part><tp:taxon-name-part taxon-name-part-type="species" reg="rugosus">rugosus</tp:taxon-name-part></tp:taxon-name></italic> see <xref ref-type="bibr" rid="B5">Benjamin (2016)</xref>. The specimen described here possesses striated legs with granulation on the ventral side of femora (Fig. <xref ref-type="fig" rid="F7">7A, D</xref>). Epigynum (Fig. <xref ref-type="fig" rid="F8">8</xref>): <abbrev xmlns:xlink="http://www.w3.org/1999/xlink" xlink:title="copulatory openings" id="ABBRID0E2LAG" xlink:type="simple">CO</abbrev> positioned at the posterior end of spermatheca, connected to a semicircular window. Spermatheca oval with a small protrusion on the anterior end.</p><fig id="F7" position="float" orientation="portrait"><object-id xmlns:xlink="http://www.w3.org/1999/xlink" content-type="doi" xlink:type="simple">10.3897/zookeys.1241.148348.figure7</object-id><object-id xmlns:xlink="http://www.w3.org/1999/xlink" content-type="arpha" xlink:type="simple">528DB481-8B39-5412-B323-5DD24C912D5A</object-id><label>Figure 7.</label><caption><p><italic><tp:taxon-name><tp:taxon-name-part taxon-name-part-type="genus" reg="Cebrenninus">Cebrenninus</tp:taxon-name-part><tp:taxon-name-part taxon-name-part-type="species" reg="rugosus">rugosus</tp:taxon-name-part></tp:taxon-name></italic> Simon, 1887, female (2013_BJ6.1_AraThom048N_001) <bold>A, B</bold> habitus <bold>A</bold> dorsal view <bold>B</bold> ventral view <bold>C</bold> eye region, frontal view <bold>D</bold> left femur I, prolateral view. Scale bars: 1 mm (<bold>A, B</bold>); 0.5 mm (<bold>C</bold>); 0.1 mm (<bold>D, E</bold>).</p></caption><graphic xmlns:xlink="http://www.w3.org/1999/xlink" xlink:href="zookeys-1241-205_article-148348__-g007.jpg" position="float" orientation="portrait" xlink:type="simple" id="oo_1352792.jpg"><uri content-type="original_file" xlink:type="simple">https://binary.pensoft.net/fig/1352792</uri></graphic></fig><fig id="F8" position="float" orientation="portrait"><object-id xmlns:xlink="http://www.w3.org/1999/xlink" content-type="doi" xlink:type="simple">10.3897/zookeys.1241.148348.figure8</object-id><object-id xmlns:xlink="http://www.w3.org/1999/xlink" content-type="arpha" xlink:type="simple">98CAD2D1-6FC1-557E-BD1C-63D42ED0C7A9</object-id><label>Figure 8.</label><caption><p><italic><tp:taxon-name><tp:taxon-name-part taxon-name-part-type="genus" reg="Cebrenninus">Cebrenninus</tp:taxon-name-part><tp:taxon-name-part taxon-name-part-type="species" reg="rugosus">rugosus</tp:taxon-name-part></tp:taxon-name></italic> Simon, 1887, female (2013_BJ6.1_AraThom048N_001) <bold>A, B</bold> epigynum <bold>A</bold> ventral view <bold>B</bold> dorsal view. Abbreviations: <abbrev xmlns:xlink="http://www.w3.org/1999/xlink" xlink:title="copulatory openings" id="ABBRID0EAOAG" xlink:type="simple">CO</abbrev> = copulatory opening; <abbrev xmlns:xlink="http://www.w3.org/1999/xlink" xlink:title="fertilisation ducts" id="ABBRID0EEOAG" xlink:type="simple">FD</abbrev> = fertilisation ducts; S = spermatheca. Scale bar: 0.1 mm.</p></caption><graphic xmlns:xlink="http://www.w3.org/1999/xlink" xlink:href="zookeys-1241-205_article-148348__-g008.jpg" position="float" orientation="portrait" xlink:type="simple" id="oo_1352793.jpg"><uri content-type="original_file" xlink:type="simple">https://binary.pensoft.net/fig/1352793</uri></graphic></fig></tp:treatment-sec><tp:treatment-sec sec-type="distribution" id="SECID0ENOAG"><title>Distribution.</title><p>Malaysia (Borneo); Indonesia (Sumatra, Java, Borneo) Fig. <xref ref-type="fig" rid="F29">29</xref>.</p></tp:treatment-sec><tp:treatment-sec sec-type="remarks" id="SECID0EXOAG"><title>Remarks.</title><p>The specimen examined here is tentatively identified as <italic><tp:taxon-name><tp:taxon-name-part taxon-name-part-type="genus" reg="Cebrenninus">Cebrenninus</tp:taxon-name-part><tp:taxon-name-part taxon-name-part-type="species" reg="rugosus">rugosus</tp:taxon-name-part></tp:taxon-name></italic>, as no images are available showing the dorsal view of the epigynum, and we are unable to re-examine any type specimen. Examined specimen also exhibits distinct banding and strong ventral granulation on the legs, which were not described in <xref ref-type="bibr" rid="B5">Benjamin (2016)</xref>, although the lack of banding might be due to the fade of colouration in ethanol.</p></tp:treatment-sec><tp:treatment-sec><!--Section generated to contain objects referenced in tp:taxon-treatment.--><fig id="F29" position="float" orientation="portrait"><object-id xmlns:xlink="http://www.w3.org/1999/xlink" content-type="doi" xlink:type="simple">10.3897/zookeys.1241.148348.figure29</object-id><object-id xmlns:xlink="http://www.w3.org/1999/xlink" content-type="arpha" xlink:type="simple">4364D9F3-5A42-5F76-9FAA-5A8FD1357F0F</object-id><label>Figure 29.</label><caption><p>Distribution of examined <tp:taxon-name><tp:taxon-name-part taxon-name-part-type="family">Thomisidae</tp:taxon-name-part></tp:taxon-name> species from the <italic><tp:taxon-name><tp:taxon-name-part taxon-name-part-type="genus" reg="Epidius">Epidius</tp:taxon-name-part></tp:taxon-name></italic> clade (sensu Benjamin, 2011) prior to the present study, as well as the sampling location of the current study in Jambi Province, Sumatra, Indonesia (green flag). The new genus and the five new species described in the present study are all from the same study location, i.e., a replicated plot design across lowland rainforest, ‘jungle rubber’ (rubber agroforestry), and smallholder monoculture plantations of rubber and oil palm in Jambi’s lowlands (<xref ref-type="bibr" rid="B8">Drescher et al. 2016</xref>).</p></caption><graphic xmlns:xlink="http://www.w3.org/1999/xlink" xlink:href="zookeys-1241-205_article-148348__-g029.jpg" position="float" orientation="portrait" xlink:type="simple" id="oo_1352814.jpg"><uri content-type="original_file" xlink:type="simple">https://binary.pensoft.net/fig/1352814</uri></graphic></fig></tp:treatment-sec><ref-list><ref id="B17"><mixed-citation xmlns:xlink="http://www.w3.org/1999/xlink" xlink:type="simple"><person-group><name name-style="western"><surname>Simon</surname><given-names>E</given-names></name></person-group> (<year>1897</year>) Histoire naturelle des araignées. Deuxième édition, tome second. Roret, Paris, 1–192. <ext-link xlink:href="10.5962/bhl.title.51973" ext-link-type="doi" xlink:type="simple">https://doi.org/10.5962/bhl.title.51973</ext-link></mixed-citation></ref><ref id="B5"><mixed-citation xmlns:xlink="http://www.w3.org/1999/xlink" xlink:type="simple"><person-group><name name-style="western"><surname>Benjamin</surname><given-names>SP</given-names></name></person-group> (<year>2016</year>) <article-title>Revision of <italic><tp:taxon-name><tp:taxon-name-part taxon-name-part-type="genus">Cebrenninus</tp:taxon-name-part></tp:taxon-name></italic> Simon, 1887 with description of one new genus and six new species (<tp:taxon-name><tp:taxon-name-part taxon-name-part-type="order">Araneae</tp:taxon-name-part></tp:taxon-name>: <tp:taxon-name><tp:taxon-name-part taxon-name-part-type="family">Thomisidae</tp:taxon-name-part></tp:taxon-name>).</article-title><source>Revue Suisse de Zoologie</source><volume>123</volume>(<issue>1</issue>): <fpage>179</fpage>–<lpage>200</lpage>. <ext-link xlink:href="10.5281/zenodo.46304" ext-link-type="doi" xlink:type="simple">https://doi.org/10.5281/zenodo.46304</ext-link></mixed-citation></ref><ref id="B8"><mixed-citation xmlns:xlink="http://www.w3.org/1999/xlink" xlink:type="simple"><person-group><name name-style="western"><surname>Drescher</surname><given-names>J</given-names></name><name name-style="western"><surname>Rembold</surname><given-names>K</given-names></name><name name-style="western"><surname>Allen</surname><given-names>K</given-names></name><name name-style="western"><surname>Beckschäfer</surname><given-names>P</given-names></name><name name-style="western"><surname>Buchori</surname><given-names>D</given-names></name><name name-style="western"><surname>Clough</surname><given-names>Y</given-names></name><name name-style="western"><surname>Faust</surname><given-names>H</given-names></name><name name-style="western"><surname>Fauzi</surname><given-names>AM</given-names></name><name name-style="western"><surname>Gunawan</surname><given-names>D</given-names></name><name name-style="western"><surname>Hertel</surname><given-names>D</given-names></name><name name-style="western"><surname>Irawan</surname><given-names>B</given-names></name><name name-style="western"><surname>Jaya</surname><given-names>INS</given-names></name><name name-style="western"><surname>Klarner</surname><given-names>B</given-names></name><name name-style="western"><surname>Kleinn</surname><given-names>C</given-names></name><name name-style="western"><surname>Knohl</surname><given-names>A</given-names></name><name name-style="western"><surname>Kotowska</surname><given-names>MM</given-names></name><name name-style="western"><surname>Krashevska</surname><given-names>V</given-names></name><name name-style="western"><surname>Krishna</surname><given-names>V</given-names></name><name name-style="western"><surname>Leuschner</surname><given-names>C</given-names></name><name name-style="western"><surname>Lorenz</surname><given-names>W</given-names></name><name name-style="western"><surname>Meijide</surname><given-names>A</given-names></name><name name-style="western"><surname>Melati</surname><given-names>D</given-names></name><name name-style="western"><surname>Nomura</surname><given-names>M</given-names></name><name name-style="western"><surname>Pérez-Cruzado</surname><given-names>C</given-names></name><name name-style="western"><surname>Qaim</surname><given-names>M</given-names></name><name name-style="western"><surname>Siregar</surname><given-names>IT</given-names></name><name name-style="western"><surname>Steinebach</surname><given-names>S</given-names></name><name name-style="western"><surname>Tjoa</surname><given-names>A</given-names></name><name name-style="western"><surname>Tscharntke</surname><given-names>T</given-names></name><name name-style="western"><surname>Wick</surname><given-names>B</given-names></name><name name-style="western"><surname>Wiegand</surname><given-names>K</given-names></name><name name-style="western"><surname>Kreft</surname><given-names>H</given-names></name><name name-style="western"><surname>Scheu</surname><given-names>S</given-names></name></person-group> (<year>2016</year>) Ecological and socio-economic functions across Tropical Land Use Systems after rainforest conversion. Philosophical Transactions of the Royal Society B: Biological Sciences 371: 20150275. <ext-link xlink:href="10.1098/rstb.2015.0275" ext-link-type="doi" xlink:type="simple">https://doi.org/10.1098/rstb.2015.0275</ext-link></mixed-citation></ref></ref-list></tp:taxon-treatment>
