# Supplementary material for: ﻿Expanding the taxonomy of crab spiders (Araneae, Thomisidae) in Sumatra: a new genus, five new species, and regional records
Source: Zookeys. 2025 Jun 13;1241:205–46. doi: 10.3897/zookeys.1241.148348 (PMC12238998; doi:10.3897/zookeys.1241.148348)
Supplement: XML Treatment for Crockeria kinabalu [file zookeys.1241.148348-treatment5.xml]

<!DOCTYPE tp:taxon-treatment
  PUBLIC "-//TaxonX//DTD Taxonomic Treatment Publishing DTD v0 20100105//EN" "tax-treatment-NSO.dtd">
<tp:taxon-treatment xmlns:tp="http://www.plazi.org/taxpub"><tp:treatment-meta><kwd-group><label>Taxon classification</label><kwd>
                <named-content content-type="kingdom">Animalia</named-content>
              </kwd><kwd>
                <named-content content-type="order">Araneae</named-content>
              </kwd><kwd>
                <named-content content-type="family">Thomisidae</named-content>
              </kwd></kwd-group><mixed-citation publication-type="journal"><person-group><name><surname>Dhiya'ulhaq</surname><given-names>Naufal Urfi</given-names></name><name><surname>Benjamin</surname><given-names>Suresh P.</given-names></name><name><surname>Buchori</surname><given-names>Damayanti</given-names></name><name><surname>Hidayat</surname><given-names>Purnama</given-names></name><name><surname>Scheu</surname><given-names>Stefan</given-names></name><name><surname>Drescher</surname><given-names>Jochen</given-names></name></person-group><article-title>﻿Expanding the taxonomy of crab spiders (<tp:taxon-name><tp:taxon-name-part taxon-name-part-type="order">Araneae</tp:taxon-name-part></tp:taxon-name>, <tp:taxon-name><tp:taxon-name-part taxon-name-part-type="family">Thomisidae</tp:taxon-name-part></tp:taxon-name>) in Sumatra: a new genus, five new species, and regional records</article-title><source>Zookeys</source><day>13</day><month>06</month><year>2025</year><volume>1241</volume><fpage>205</fpage><lpage>246</lpage><pub-id pub-id-type="doi">10.3897/zookeys.1241.148348</pub-id></mixed-citation></tp:treatment-meta><tp:nomenclature><label>﻿</label><tp:taxon-name>
              <object-id xmlns:xlink="http://www.w3.org/1999/xlink" content-type="arpha" xlink:type="simple">9D528044-AE5B-5B17-A024-8F674CB01880</object-id>
              <tp:taxon-name-part taxon-name-part-type="genus" reg="Crockeria">Crockeria</tp:taxon-name-part>
              <tp:taxon-name-part taxon-name-part-type="species" reg="kinabalu">kinabalu</tp:taxon-name-part>
            </tp:taxon-name><tp:taxon-authority>Benjamin, 2016</tp:taxon-authority><xref ref-type="fig" rid="F9">Figs 9</xref><xref ref-type="fig" rid="F10">, 10</xref><tp:nomenclature-citation-list><tp:nomenclature-citation><tp:taxon-name>
                  <tp:taxon-name-part taxon-name-part-type="genus" reg="Crockeria">Crockeria</tp:taxon-name-part>
                  <tp:taxon-name-part taxon-name-part-type="species" reg="kinabalu">kinabalu</tp:taxon-name-part>
                </tp:taxon-name><comment>Benjamin, 2016: 195, figs 92, 93, 96–99.</comment></tp:nomenclature-citation></tp:nomenclature-citation-list></tp:nomenclature><tp:treatment-sec sec-type="material" id="SECID0ESRAG"><title>Material examined.</title><p>Indonesia – Sumatra, Jambi Province • 1♂; Batang Hari, Bajubang, Bungku; <named-content xmlns:xlink="http://www.w3.org/1999/xlink" content-type="dwc:verbatimCoordinates" xlink:type="simple"><named-content content-type="geo-json" specific-use="{&#34;type&#34;:&#34;Point&#34;,&#34;coordinates&#34;:[103.259500,-1.928222]}" id="NCID0E2RAG" xlink:type="simple">01°55'41.6"S, 103°15'34.2"E</named-content></named-content>; elev. 48 m; 9 May 2013; J. Drescher leg.; canopy fogging in jungle rubber plantation; <named-content xmlns:xlink="http://www.w3.org/1999/xlink" content-type="dwc:institutional_code" xlink:title="Animal Ecology Group, Johann-Friedrich Blumenbach Institute of Zoology and Anthropology, Georg-August University of Göttingen, Göttingen, Germany" xlink:href="http://grbio.org/institution/universit%C3%A4t-g%C3%B6ttingen" xlink:type="simple">GOET</named-content> 2013_HJ1.1_AraThom033N_001 (to be transferred to <named-content xmlns:xlink="http://www.w3.org/1999/xlink" content-type="dwc:institutional_code" xlink:title="Museum Zoologicum Bogoriense, Cibinong, Bogor, Indonesia" xlink:href="http://grbio.org/institution/museum-zoologicum-bogoriense" xlink:type="simple">MZB</named-content>).</p></tp:treatment-sec><tp:treatment-sec sec-type="diagnosis" id="SECID0EKSAG"><title>Diagnosis.</title><p>Males of <italic><tp:taxon-name><tp:taxon-name-part taxon-name-part-type="genus" reg="Crockeria">Crockeria</tp:taxon-name-part><tp:taxon-name-part taxon-name-part-type="species" reg="kinabalu">kinabalu</tp:taxon-name-part></tp:taxon-name></italic> Benjamin, 2016 are distinguishable from <italic><tp:taxon-name><tp:taxon-name-part taxon-name-part-type="genus" reg="Crockeria">Crockeria</tp:taxon-name-part><tp:taxon-name-part taxon-name-part-type="species" reg="neofelis">neofelis</tp:taxon-name-part></tp:taxon-name></italic> Dhiya’ulhaq &amp; Benjamin, sp. nov., by the elongated <abbrev xmlns:xlink="http://www.w3.org/1999/xlink" xlink:title="median apophysis of male palp" id="ABBRID0EGTAG" xlink:type="simple">MA</abbrev> (Figs <xref ref-type="fig" rid="F9">9D–F</xref>, <xref ref-type="fig" rid="F10">10</xref>; <xref ref-type="bibr" rid="B5">Benjamin 2016</xref>: fig. 96) (vs wide, pincer-shaped; Figs <xref ref-type="fig" rid="F11">11E, F</xref>, <xref ref-type="fig" rid="F13">13A, B</xref>); tapering, filiform conductor (vs membranous, triangular with rounded-tip); filiform embolus (vs short, needle-shaped); hook-shaped <abbrev xmlns:xlink="http://www.w3.org/1999/xlink" xlink:title="retrolateral tibial apophysis" id="ABBRID0E5TAG" xlink:type="simple">RTA</abbrev> (Figs <xref ref-type="fig" rid="F9">9D</xref>, <xref ref-type="fig" rid="F10">10A</xref>; <xref ref-type="bibr" rid="B5">Benjamin 2016</xref>: fig. 97) (vs <abbrev xmlns:xlink="http://www.w3.org/1999/xlink" xlink:title="retrolateral tibial apophysis" id="ABBRID0EOUAG" xlink:type="simple">RTA</abbrev> with a flat, spatulate tip; Figs <xref ref-type="fig" rid="F11">11E</xref>, <xref ref-type="fig" rid="F13">13A</xref>). Females are distinguishable from <italic><tp:taxon-name><tp:taxon-name-part taxon-name-part-type="genus" reg="Crockeria">Crockeria</tp:taxon-name-part><tp:taxon-name-part taxon-name-part-type="species" reg="laevis">laevis</tp:taxon-name-part></tp:taxon-name></italic> (Thorell, 1890) by the smaller <abbrev xmlns:xlink="http://www.w3.org/1999/xlink" xlink:title="copulatory openings" id="ABBRID0EFVAG" xlink:type="simple">CO</abbrev> (<xref ref-type="bibr" rid="B5">Benjamin 2016</xref>: figs 95, 98, 99) and from <italic><tp:taxon-name><tp:taxon-name-part taxon-name-part-type="genus" reg="Crockeria">C.</tp:taxon-name-part><tp:taxon-name-part taxon-name-part-type="species" reg="neofelis">neofelis</tp:taxon-name-part></tp:taxon-name></italic> by the larger, inward-facing <abbrev xmlns:xlink="http://www.w3.org/1999/xlink" xlink:title="copulatory openings" id="ABBRID0EYVAG" xlink:type="simple">CO</abbrev> (vs smaller, outward facing; Figs <xref ref-type="fig" rid="F12">12C, D</xref>, <xref ref-type="fig" rid="F13">13D</xref>) and lack of epigynal windows. Furthermore, the abdomen is uniformly coloured (Fig. <xref ref-type="fig" rid="F9">9A</xref>)(vs patterned in the other two species (Figs <xref ref-type="fig" rid="F11">11A</xref>, <xref ref-type="fig" rid="F12">12A</xref>; <xref ref-type="bibr" rid="B5">Benjamin 2016</xref>: fig. 94).</p><fig id="F9" position="float" orientation="portrait"><object-id xmlns:xlink="http://www.w3.org/1999/xlink" content-type="doi" xlink:type="simple">10.3897/zookeys.1241.148348.figure9</object-id><object-id xmlns:xlink="http://www.w3.org/1999/xlink" content-type="arpha" xlink:type="simple">144CC454-EEC2-5ED5-8D50-272F483F6ABB</object-id><label>Figure 9.</label><caption><p><italic><tp:taxon-name><tp:taxon-name-part taxon-name-part-type="genus" reg="Crockeria">Crockeria</tp:taxon-name-part><tp:taxon-name-part taxon-name-part-type="species" reg="kinabalu">kinabalu</tp:taxon-name-part></tp:taxon-name></italic> Benjamin, 2016, male (2013_HJ1.1_AraThom033N_001) <bold>A, B</bold> habitus <bold>A</bold> dorsal view <bold>B</bold> ventral view <bold>C</bold> eye region, frontal view <bold>D–F</bold> right palp (mirrored) <bold>D</bold> prolateral view <bold>E</bold> ventral view <bold>F</bold> retrolateral view. Scale bars: 0.5 mm (<bold>A, B</bold>); 0.2 mm (<bold>C</bold>); 0.1 mm (<bold>D–F</bold>).</p></caption><graphic xmlns:xlink="http://www.w3.org/1999/xlink" xlink:href="zookeys-1241-205_article-148348__-g009.jpg" position="float" orientation="portrait" xlink:type="simple" id="oo_1352794.jpg"><uri content-type="original_file" xlink:type="simple">https://binary.pensoft.net/fig/1352794</uri></graphic></fig><fig id="F10" position="float" orientation="portrait"><object-id xmlns:xlink="http://www.w3.org/1999/xlink" content-type="doi" xlink:type="simple">10.3897/zookeys.1241.148348.figure10</object-id><object-id xmlns:xlink="http://www.w3.org/1999/xlink" content-type="arpha" xlink:type="simple">A142AF6D-8899-528B-A70A-BCAACFA5D25D</object-id><label>Figure 10.</label><caption><p><italic><tp:taxon-name><tp:taxon-name-part taxon-name-part-type="genus" reg="Crockeria">Crockeria</tp:taxon-name-part><tp:taxon-name-part taxon-name-part-type="species" reg="kinabalu">kinabalu</tp:taxon-name-part></tp:taxon-name></italic> Benjamin, 2016, male (2013_HJ1.1_AraThom033N_001) <bold>A, B</bold> right palp (mirrored) <bold>A</bold> ventral view <bold>B</bold> retrolateral view. Abbreviations: C = conductor; E = embolus; <abbrev xmlns:xlink="http://www.w3.org/1999/xlink" xlink:title="median apophysis of male palp" id="ABBRID0E2YAG" xlink:type="simple">MA</abbrev> = median apophysis; <abbrev xmlns:xlink="http://www.w3.org/1999/xlink" xlink:title="retrolateral tibial apophysis" id="ABBRID0E6YAG" xlink:type="simple">RTA</abbrev> = retrolateral tibial apophysis. Scale bars: 0.1 mm.</p></caption><graphic xmlns:xlink="http://www.w3.org/1999/xlink" xlink:href="zookeys-1241-205_article-148348__-g010.jpg" position="float" orientation="portrait" xlink:type="simple" id="oo_1352795.jpg"><uri content-type="original_file" xlink:type="simple">https://binary.pensoft.net/fig/1352795</uri></graphic></fig><fig id="F11" position="float" orientation="portrait"><object-id xmlns:xlink="http://www.w3.org/1999/xlink" content-type="doi" xlink:type="simple">10.3897/zookeys.1241.148348.figure11</object-id><object-id xmlns:xlink="http://www.w3.org/1999/xlink" content-type="arpha" xlink:type="simple">318953DC-84E6-51A7-897A-0E8A576DFAD4</object-id><label>Figure 11.</label><caption><p><italic><tp:taxon-name><tp:taxon-name-part taxon-name-part-type="genus" reg="Crockeria">Crockeria</tp:taxon-name-part><tp:taxon-name-part taxon-name-part-type="species" reg="neofelis">neofelis</tp:taxon-name-part></tp:taxon-name></italic> Dhiya’ulhaq &amp; Benjamin, sp. nov., male (holotype 2013_BJ5.2_AraThom007N_001) <bold>A, B</bold> habitus <bold>A</bold> dorsal view <bold>B</bold> ventral view <bold>C</bold> eye region, frontal view <bold>D–F</bold> left palp <bold>D</bold> prolateral view <bold>E</bold> ventral view <bold>F</bold> retrolateral view. Scale bars: 1 mm (<bold>A, B</bold>); 0.2 mm (<bold>C–F</bold>).</p></caption><graphic xmlns:xlink="http://www.w3.org/1999/xlink" xlink:href="zookeys-1241-205_article-148348__-g011.jpg" position="float" orientation="portrait" xlink:type="simple" id="oo_1352796.jpg"><uri content-type="original_file" xlink:type="simple">https://binary.pensoft.net/fig/1352796</uri></graphic></fig><fig id="F12" position="float" orientation="portrait"><object-id xmlns:xlink="http://www.w3.org/1999/xlink" content-type="doi" xlink:type="simple">10.3897/zookeys.1241.148348.figure12</object-id><object-id xmlns:xlink="http://www.w3.org/1999/xlink" content-type="arpha" xlink:type="simple">FCC5D1E8-32CC-5DF4-A097-3FECCA89D8AB</object-id><label>Figure 12.</label><caption><p><italic><tp:taxon-name><tp:taxon-name-part taxon-name-part-type="genus" reg="Crockeria">Crockeria</tp:taxon-name-part><tp:taxon-name-part taxon-name-part-type="species" reg="neofelis">neofelis</tp:taxon-name-part></tp:taxon-name></italic> Dhiya’ulhaq &amp; Benjamin, sp. nov., female (paratype 2013_BJ5.2_AraThom007N_002) <bold>A, B</bold> habitus <bold>A</bold> dorsal view <bold>B</bold> ventral view <bold>C–E</bold> epigynum <bold>C</bold> ventral view <bold>D</bold> cleared, ventral view <bold>E</bold> cleared, dorsal view. Scale bars: 1 mm (<bold>A, B</bold>); 0.2 mm (<bold>C–E</bold>).</p></caption><graphic xmlns:xlink="http://www.w3.org/1999/xlink" xlink:href="zookeys-1241-205_article-148348__-g012.jpg" position="float" orientation="portrait" xlink:type="simple" id="oo_1352797.jpg"><uri content-type="original_file" xlink:type="simple">https://binary.pensoft.net/fig/1352797</uri></graphic></fig></tp:treatment-sec><tp:treatment-sec sec-type="description" id="SECID0E52AG"><title>Description.</title><p><bold>Male</bold> (2013_HJ1.1_AraThom033N_001; Figs <xref ref-type="fig" rid="F9">9</xref>, <xref ref-type="fig" rid="F10">10</xref>). Total length 2.75. Carapace length 1.36; width 1.28. Abdomen length 1.39; width 1.14. Diameter of eyes: <abbrev xmlns:xlink="http://www.w3.org/1999/xlink" xlink:title="anterior median eye" id="ABBRID0EO3AG" xlink:type="simple">AME</abbrev> 0.04; <abbrev xmlns:xlink="http://www.w3.org/1999/xlink" xlink:title="anterior lateral eye" id="ABBRID0ES3AG" xlink:type="simple">ALE</abbrev> 0.12; <abbrev xmlns:xlink="http://www.w3.org/1999/xlink" xlink:title="posterior lateral eye" id="ABBRID0EW3AG" xlink:type="simple">PLE</abbrev> 0.10; <abbrev xmlns:xlink="http://www.w3.org/1999/xlink" xlink:title="posterior median eye" id="ABBRID0E13AG" xlink:type="simple">PME</abbrev> 0.05. Interdistances between eyes: <abbrev xmlns:xlink="http://www.w3.org/1999/xlink" xlink:title="anterior median eye" id="ABBRID0E53AG" xlink:type="simple">AME</abbrev>–<abbrev xmlns:xlink="http://www.w3.org/1999/xlink" xlink:title="anterior median eye" id="ABBRID0EC4AG" xlink:type="simple">AME</abbrev> 0.05; <abbrev xmlns:xlink="http://www.w3.org/1999/xlink" xlink:title="anterior median eye" id="ABBRID0EG4AG" xlink:type="simple">AME</abbrev>–<abbrev xmlns:xlink="http://www.w3.org/1999/xlink" xlink:title="anterior lateral eye" id="ABBRID0EK4AG" xlink:type="simple">ALE</abbrev> 0.06; <abbrev xmlns:xlink="http://www.w3.org/1999/xlink" xlink:title="anterior lateral eye" id="ABBRID0EO4AG" xlink:type="simple">ALE</abbrev>–<abbrev xmlns:xlink="http://www.w3.org/1999/xlink" xlink:title="anterior lateral eye" id="ABBRID0ES4AG" xlink:type="simple">ALE</abbrev> 0.24; <abbrev xmlns:xlink="http://www.w3.org/1999/xlink" xlink:title="posterior median eye" id="ABBRID0EW4AG" xlink:type="simple">PME</abbrev>–<abbrev xmlns:xlink="http://www.w3.org/1999/xlink" xlink:title="posterior median eye" id="ABBRID0E14AG" xlink:type="simple">PME</abbrev> 0.09; <abbrev xmlns:xlink="http://www.w3.org/1999/xlink" xlink:title="posterior median eye" id="ABBRID0E54AG" xlink:type="simple">PME</abbrev>–<abbrev xmlns:xlink="http://www.w3.org/1999/xlink" xlink:title="posterior lateral eye" id="ABBRID0EC5AG" xlink:type="simple">PLE</abbrev> 0.13; <abbrev xmlns:xlink="http://www.w3.org/1999/xlink" xlink:title="anterior lateral eye" id="ABBRID0EG5AG" xlink:type="simple">ALE</abbrev>–<abbrev xmlns:xlink="http://www.w3.org/1999/xlink" xlink:title="posterior lateral eye" id="ABBRID0EK5AG" xlink:type="simple">PLE</abbrev> 0.10; <abbrev xmlns:xlink="http://www.w3.org/1999/xlink" xlink:title="anterior median eye" id="ABBRID0EO5AG" xlink:type="simple">AME</abbrev>–<abbrev xmlns:xlink="http://www.w3.org/1999/xlink" xlink:title="posterior median eye" id="ABBRID0ES5AG" xlink:type="simple">PME</abbrev> 0.15; <abbrev xmlns:xlink="http://www.w3.org/1999/xlink" xlink:title="posterior lateral eye" id="ABBRID0EW5AG" xlink:type="simple">PLE</abbrev>–<abbrev xmlns:xlink="http://www.w3.org/1999/xlink" xlink:title="posterior lateral eye" id="ABBRID0E15AG" xlink:type="simple">PLE</abbrev> 0.44. Leg measurements: leg I -; leg II -; leg III 3.22 (0.95, 0.34, 0.83, 0.64, 0.46); leg IV 3.12 (0.96, 0.29, 0.79, 0.62, 0.46). For a complete description see <xref ref-type="bibr" rid="B5">Benjamin (2016)</xref>.</p></tp:treatment-sec><tp:treatment-sec sec-type="distribution" id="SECID0EC6AG"><title>Distribution.</title><p>Indonesia (Sumatra: Jambi Province (new record) Fig. <xref ref-type="fig" rid="F29">29</xref>.</p></tp:treatment-sec><tp:treatment-sec><!--Section generated to contain objects referenced in tp:taxon-treatment.--><fig id="F13" position="float" orientation="portrait"><object-id xmlns:xlink="http://www.w3.org/1999/xlink" content-type="doi" xlink:type="simple">10.3897/zookeys.1241.148348.figure13</object-id><object-id xmlns:xlink="http://www.w3.org/1999/xlink" content-type="arpha" xlink:type="simple">FCDCB157-4EA1-589B-8F70-929F3E81DDBA</object-id><label>Figure 13.</label><caption><p><bold>A, B, D, E</bold><italic><tp:taxon-name><tp:taxon-name-part taxon-name-part-type="genus" reg="Crockeria">Crockeria</tp:taxon-name-part><tp:taxon-name-part taxon-name-part-type="species" reg="neofelis">neofelis</tp:taxon-name-part></tp:taxon-name></italic> Dhiya’ulhaq &amp; Benjamin, sp. nov <bold>A, B</bold> male (holotype 2013_BJ5.2_AraThom007N_001), left palp <bold>A</bold> ventral view <bold>B</bold> retrolateral view <bold>D, E</bold> female (paratype 2013_BJ5.2_AraThom007N_002), epigynum <bold>D</bold> ventral view <bold>E</bold> dorsal view <bold>C</bold><italic><tp:taxon-name><tp:taxon-name-part taxon-name-part-type="genus" reg="Epidius">Epidius</tp:taxon-name-part><tp:taxon-name-part taxon-name-part-type="species" reg="elongatus">elongatus</tp:taxon-name-part></tp:taxon-name></italic> Benjamin, 2017, male (2013_BJ4.1_AraThom071N_001), left palp, ventral view. Abbreviations: C = conductor; <abbrev xmlns:xlink="http://www.w3.org/1999/xlink" xlink:title="copulatory openings" id="ABBRID0EQPBG" xlink:type="simple">CO</abbrev> = copulatory opening; E = embolus; <abbrev xmlns:xlink="http://www.w3.org/1999/xlink" xlink:title="fertilisation ducts" id="ABBRID0EUPBG" xlink:type="simple">FD</abbrev> = fertilisation duct; <abbrev xmlns:xlink="http://www.w3.org/1999/xlink" xlink:title="median apophysis of male palp" id="ABBRID0EYPBG" xlink:type="simple">MA</abbrev> = median apophysis; <abbrev xmlns:xlink="http://www.w3.org/1999/xlink" xlink:title="retrolateral tibial apophysis" id="ABBRID0E3PBG" xlink:type="simple">RTA</abbrev> = retrolateral tibial apophysis; S = spermatheca; W = epigynal window. Scale bars: 0.2 mm (<bold>A, B</bold>); 0.5 mm (<bold>C</bold>), 0.1 mm (<bold>D, E</bold>).</p></caption><graphic xmlns:xlink="http://www.w3.org/1999/xlink" xlink:href="zookeys-1241-205_article-148348__-g013.jpg" position="float" orientation="portrait" xlink:type="simple" id="oo_1352798.jpg"><uri content-type="original_file" xlink:type="simple">https://binary.pensoft.net/fig/1352798</uri></graphic></fig><fig id="F29" position="float" orientation="portrait"><object-id xmlns:xlink="http://www.w3.org/1999/xlink" content-type="doi" xlink:type="simple">10.3897/zookeys.1241.148348.figure29</object-id><object-id xmlns:xlink="http://www.w3.org/1999/xlink" content-type="arpha" xlink:type="simple">4364D9F3-5A42-5F76-9FAA-5A8FD1357F0F</object-id><label>Figure 29.</label><caption><p>Distribution of examined <tp:taxon-name><tp:taxon-name-part taxon-name-part-type="family">Thomisidae</tp:taxon-name-part></tp:taxon-name> species from the <italic><tp:taxon-name><tp:taxon-name-part taxon-name-part-type="genus" reg="Epidius">Epidius</tp:taxon-name-part></tp:taxon-name></italic> clade (sensu Benjamin, 2011) prior to the present study, as well as the sampling location of the current study in Jambi Province, Sumatra, Indonesia (green flag). The new genus and the five new species described in the present study are all from the same study location, i.e., a replicated plot design across lowland rainforest, ‘jungle rubber’ (rubber agroforestry), and smallholder monoculture plantations of rubber and oil palm in Jambi’s lowlands (<xref ref-type="bibr" rid="B8">Drescher et al. 2016</xref>).</p></caption><graphic xmlns:xlink="http://www.w3.org/1999/xlink" xlink:href="zookeys-1241-205_article-148348__-g029.jpg" position="float" orientation="portrait" xlink:type="simple" id="oo_1352814.jpg"><uri content-type="original_file" xlink:type="simple">https://binary.pensoft.net/fig/1352814</uri></graphic></fig></tp:treatment-sec><ref-list><ref id="B5"><mixed-citation xmlns:xlink="http://www.w3.org/1999/xlink" xlink:type="simple"><person-group><name name-style="western"><surname>Benjamin</surname><given-names>SP</given-names></name></person-group> (<year>2016</year>) <article-title>Revision of <italic><tp:taxon-name><tp:taxon-name-part taxon-name-part-type="genus">Cebrenninus</tp:taxon-name-part></tp:taxon-name></italic> Simon, 1887 with description of one new genus and six new species (<tp:taxon-name><tp:taxon-name-part taxon-name-part-type="order">Araneae</tp:taxon-name-part></tp:taxon-name>: <tp:taxon-name><tp:taxon-name-part taxon-name-part-type="family">Thomisidae</tp:taxon-name-part></tp:taxon-name>).</article-title><source>Revue Suisse de Zoologie</source><volume>123</volume>(<issue>1</issue>): <fpage>179</fpage>–<lpage>200</lpage>. <ext-link xlink:href="10.5281/zenodo.46304" ext-link-type="doi" xlink:type="simple">https://doi.org/10.5281/zenodo.46304</ext-link></mixed-citation></ref><ref id="B8"><mixed-citation xmlns:xlink="http://www.w3.org/1999/xlink" xlink:type="simple"><person-group><name name-style="western"><surname>Drescher</surname><given-names>J</given-names></name><name name-style="western"><surname>Rembold</surname><given-names>K</given-names></name><name name-style="western"><surname>Allen</surname><given-names>K</given-names></name><name name-style="western"><surname>Beckschäfer</surname><given-names>P</given-names></name><name name-style="western"><surname>Buchori</surname><given-names>D</given-names></name><name name-style="western"><surname>Clough</surname><given-names>Y</given-names></name><name name-style="western"><surname>Faust</surname><given-names>H</given-names></name><name name-style="western"><surname>Fauzi</surname><given-names>AM</given-names></name><name name-style="western"><surname>Gunawan</surname><given-names>D</given-names></name><name name-style="western"><surname>Hertel</surname><given-names>D</given-names></name><name name-style="western"><surname>Irawan</surname><given-names>B</given-names></name><name name-style="western"><surname>Jaya</surname><given-names>INS</given-names></name><name name-style="western"><surname>Klarner</surname><given-names>B</given-names></name><name name-style="western"><surname>Kleinn</surname><given-names>C</given-names></name><name name-style="western"><surname>Knohl</surname><given-names>A</given-names></name><name name-style="western"><surname>Kotowska</surname><given-names>MM</given-names></name><name name-style="western"><surname>Krashevska</surname><given-names>V</given-names></name><name name-style="western"><surname>Krishna</surname><given-names>V</given-names></name><name name-style="western"><surname>Leuschner</surname><given-names>C</given-names></name><name name-style="western"><surname>Lorenz</surname><given-names>W</given-names></name><name name-style="western"><surname>Meijide</surname><given-names>A</given-names></name><name name-style="western"><surname>Melati</surname><given-names>D</given-names></name><name name-style="western"><surname>Nomura</surname><given-names>M</given-names></name><name name-style="western"><surname>Pérez-Cruzado</surname><given-names>C</given-names></name><name name-style="western"><surname>Qaim</surname><given-names>M</given-names></name><name name-style="western"><surname>Siregar</surname><given-names>IT</given-names></name><name name-style="western"><surname>Steinebach</surname><given-names>S</given-names></name><name name-style="western"><surname>Tjoa</surname><given-names>A</given-names></name><name name-style="western"><surname>Tscharntke</surname><given-names>T</given-names></name><name name-style="western"><surname>Wick</surname><given-names>B</given-names></name><name name-style="western"><surname>Wiegand</surname><given-names>K</given-names></name><name name-style="western"><surname>Kreft</surname><given-names>H</given-names></name><name name-style="western"><surname>Scheu</surname><given-names>S</given-names></name></person-group> (<year>2016</year>) Ecological and socio-economic functions across Tropical Land Use Systems after rainforest conversion. Philosophical Transactions of the Royal Society B: Biological Sciences 371: 20150275. <ext-link xlink:href="10.1098/rstb.2015.0275" ext-link-type="doi" xlink:type="simple">https://doi.org/10.1098/rstb.2015.0275</ext-link></mixed-citation></ref></ref-list></tp:taxon-treatment>
