# Supplementary material for: ﻿Expanding the taxonomy of crab spiders (Araneae, Thomisidae) in Sumatra: a new genus, five new species, and regional records
Source: Zookeys. 2025 Jun 13;1241:205–46. doi: 10.3897/zookeys.1241.148348 (PMC12238998; doi:10.3897/zookeys.1241.148348)
Supplement: XML Treatment for Crockeria neofelis [file zookeys.1241.148348-treatment6.xml]

<!DOCTYPE tp:taxon-treatment
  PUBLIC "-//TaxonX//DTD Taxonomic Treatment Publishing DTD v0 20100105//EN" "tax-treatment-NSO.dtd">
<tp:taxon-treatment xmlns:tp="http://www.plazi.org/taxpub"><tp:treatment-meta><kwd-group><label>Taxon classification</label><kwd>
                <named-content content-type="kingdom">Animalia</named-content>
              </kwd><kwd>
                <named-content content-type="order">Araneae</named-content>
              </kwd><kwd>
                <named-content content-type="family">Thomisidae</named-content>
              </kwd></kwd-group><mixed-citation publication-type="journal"><person-group><name><surname>Dhiya'ulhaq</surname><given-names>Naufal Urfi</given-names></name><name><surname>Benjamin</surname><given-names>Suresh P.</given-names></name><name><surname>Buchori</surname><given-names>Damayanti</given-names></name><name><surname>Hidayat</surname><given-names>Purnama</given-names></name><name><surname>Scheu</surname><given-names>Stefan</given-names></name><name><surname>Drescher</surname><given-names>Jochen</given-names></name></person-group><article-title>﻿Expanding the taxonomy of crab spiders (<tp:taxon-name><tp:taxon-name-part taxon-name-part-type="order">Araneae</tp:taxon-name-part></tp:taxon-name>, <tp:taxon-name><tp:taxon-name-part taxon-name-part-type="family">Thomisidae</tp:taxon-name-part></tp:taxon-name>) in Sumatra: a new genus, five new species, and regional records</article-title><source>Zookeys</source><day>13</day><month>06</month><year>2025</year><volume>1241</volume><fpage>205</fpage><lpage>246</lpage><pub-id pub-id-type="doi">10.3897/zookeys.1241.148348</pub-id></mixed-citation></tp:treatment-meta><tp:nomenclature><label>﻿</label><tp:taxon-name>
              <object-id xmlns:xlink="http://www.w3.org/1999/xlink" content-type="arpha" xlink:type="simple">9CBD622F-6836-516E-9E0A-50D5AF5F41CF</object-id>
              <tp:taxon-name-part taxon-name-part-type="genus" reg="Crockeria">Crockeria</tp:taxon-name-part>
              <tp:taxon-name-part taxon-name-part-type="species" reg="neofelis">neofelis</tp:taxon-name-part>
              <object-id xmlns:xlink="http://www.w3.org/1999/xlink" content-type="zoobank" xlink:type="simple">https://zoobank.org/C649133B-C9E5-4E28-A61E-C4EA7C5F21CF</object-id>
            </tp:taxon-name><tp:taxon-authority>Dhiya’ulhaq &amp; Benjamin</tp:taxon-authority><tp:taxon-status xmlns:xlink="http://www.w3.org/1999/xlink" xlink:type="simple">sp. nov.</tp:taxon-status><xref ref-type="fig" rid="F11">Figs 11</xref><xref ref-type="fig" rid="F12">, 12</xref><xref ref-type="fig" rid="F13">, 13A, B, D, E</xref></tp:nomenclature><tp:treatment-sec sec-type="type material" id="SECID0ECBBG"><title>Type material.</title><p><bold><italic>Holotype</italic>.</bold> Indonesia – Jambi Province • 1♂; Sarolangun, Pauh, Semaran; <named-content xmlns:xlink="http://www.w3.org/1999/xlink" content-type="dwc:verbatimCoordinates" xlink:type="simple"><named-content content-type="geo-json" specific-use="{&#34;type&#34;:&#34;Point&#34;,&#34;coordinates&#34;:[102.851250,-2.143306]}" id="NCID0EQBBG" xlink:type="simple">02°08'35.9"S, 102°51'04.5"E</named-content></named-content>; elev. 45 m; 16 Jul. 2013; J. Drescher leg.; canopy fogging in jungle rubber plantation; <named-content xmlns:xlink="http://www.w3.org/1999/xlink" content-type="dwc:institutional_code" xlink:title="Animal Ecology Group, Johann-Friedrich Blumenbach Institute of Zoology and Anthropology, Georg-August University of Göttingen, Göttingen, Germany" xlink:href="http://grbio.org/institution/universit%C3%A4t-g%C3%B6ttingen" xlink:type="simple">GOET</named-content> 2013_BJ5.2_AraThom007N_001 (to be transferred to <named-content xmlns:xlink="http://www.w3.org/1999/xlink" content-type="dwc:institutional_code" xlink:title="Museum Zoologicum Bogoriense, Cibinong, Bogor, Indonesia" xlink:href="http://grbio.org/institution/museum-zoologicum-bogoriense" xlink:type="simple">MZB</named-content>). <bold><italic>Paratypes</italic>.</bold> Indonesia – Jambi Province • 1♀; same data as holotype; <named-content xmlns:xlink="http://www.w3.org/1999/xlink" content-type="dwc:institutional_code" xlink:title="Animal Ecology Group, Johann-Friedrich Blumenbach Institute of Zoology and Anthropology, Georg-August University of Göttingen, Göttingen, Germany" xlink:href="http://grbio.org/institution/universit%C3%A4t-g%C3%B6ttingen" xlink:type="simple">GOET</named-content> 2013_BJ5.2_AraThom007N_002 (to be transferred to <named-content xmlns:xlink="http://www.w3.org/1999/xlink" content-type="dwc:institutional_code" xlink:title="Museum Zoologicum Bogoriense, Cibinong, Bogor, Indonesia" xlink:href="http://grbio.org/institution/museum-zoologicum-bogoriense" xlink:type="simple">MZB</named-content>). • 2♀♀; Sarolangun, Pauh, Semaran; <named-content xmlns:xlink="http://www.w3.org/1999/xlink" content-type="dwc:verbatimCoordinates" xlink:type="simple"><named-content content-type="geo-json" specific-use="{&#34;type&#34;:&#34;Point&#34;,&#34;coordinates&#34;:[102.851250,-2.143306]}" id="NCID0EQCBG" xlink:type="simple">02°08'35.9"S, 102°51'04.5"E</named-content></named-content>; elev. 45 m; 16 Jul. 2013; J. Drescher leg.; canopy fogging in jungle rubber plantation; <named-content xmlns:xlink="http://www.w3.org/1999/xlink" content-type="dwc:institutional_code" xlink:title="Museum der Natur Hamburg, Hamburg, Germany" xlink:href="http://grbio.org/institution/zoologisches-museum-hamburg" xlink:type="simple">ZMH</named-content><named-content xmlns:xlink="http://www.w3.org/1999/xlink" content-type="dwc:institutional_code" xlink:title="Museum der Natur Hamburg, Hamburg, Germany" xlink:href="http://grbio.org/institution/zoologisches-museum-hamburg" xlink:type="simple">ZMH</named-content>-A0031849, <named-content xmlns:xlink="http://www.w3.org/1999/xlink" content-type="dwc:institutional_code" xlink:title="Museum der Natur Hamburg, Hamburg, Germany" xlink:href="http://grbio.org/institution/zoologisches-museum-hamburg" xlink:type="simple">ZMH</named-content>-A0031850 (<named-content xmlns:xlink="http://www.w3.org/1999/xlink" content-type="dwc:institutional_code" xlink:title="Animal Ecology Group, Johann-Friedrich Blumenbach Institute of Zoology and Anthropology, Georg-August University of Göttingen, Göttingen, Germany" xlink:href="http://grbio.org/institution/universit%C3%A4t-g%C3%B6ttingen" xlink:type="simple">GOET</named-content> 2013_BJ5.1_AraThom007N_001, 002). • 2♂♂, 1♀; Sarolangun, Air Hitam, Desa Baru; <named-content xmlns:xlink="http://www.w3.org/1999/xlink" content-type="dwc:verbatimCoordinates" xlink:type="simple"><named-content content-type="geo-json" specific-use="{&#34;type&#34;:&#34;Point&#34;,&#34;coordinates&#34;:[102.770778,-2.030417]}" id="NCID0EMDBG" xlink:type="simple">02°01'49.5"S, 102°46'14.8"E</named-content></named-content>; elev. 57 m; 12 Jul. 2013; J. Drescher leg.; canopy fogging in jungle rubber plantation; <named-content xmlns:xlink="http://www.w3.org/1999/xlink" content-type="dwc:institutional_code" xlink:title="Museum der Natur Hamburg, Hamburg, Germany" xlink:href="http://grbio.org/institution/zoologisches-museum-hamburg" xlink:type="simple">ZMH</named-content><named-content xmlns:xlink="http://www.w3.org/1999/xlink" content-type="dwc:institutional_code" xlink:title="Museum der Natur Hamburg, Hamburg, Germany" xlink:href="http://grbio.org/institution/zoologisches-museum-hamburg" xlink:type="simple">ZMH</named-content>-A0031851, <named-content xmlns:xlink="http://www.w3.org/1999/xlink" content-type="dwc:institutional_code" xlink:title="Museum der Natur Hamburg, Hamburg, Germany" xlink:href="http://grbio.org/institution/zoologisches-museum-hamburg" xlink:type="simple">ZMH</named-content>-A0031852, <named-content xmlns:xlink="http://www.w3.org/1999/xlink" content-type="dwc:institutional_code" xlink:title="Museum der Natur Hamburg, Hamburg, Germany" xlink:href="http://grbio.org/institution/zoologisches-museum-hamburg" xlink:type="simple">ZMH</named-content>-A0031853 (<named-content xmlns:xlink="http://www.w3.org/1999/xlink" content-type="dwc:institutional_code" xlink:title="Animal Ecology Group, Johann-Friedrich Blumenbach Institute of Zoology and Anthropology, Georg-August University of Göttingen, Göttingen, Germany" xlink:href="http://grbio.org/institution/universit%C3%A4t-g%C3%B6ttingen" xlink:type="simple">GOET</named-content> 2013_BJ6.2_AraThom007N_001–003). • 1♀; Sarolangun, Bukit Duabelas National Park; <named-content xmlns:xlink="http://www.w3.org/1999/xlink" content-type="dwc:verbatimCoordinates" xlink:type="simple"><named-content content-type="geo-json" specific-use="{&#34;type&#34;:&#34;Point&#34;,&#34;coordinates&#34;:[102.750722,-1.982000]}" id="NCID0ENEBG" xlink:type="simple">01°58'55.2"S, 102°45'02.6"E</named-content></named-content>; elev. 73 m; 7 Oct. 2013; J. Drescher leg.; canopy fogging in rainforest; <named-content xmlns:xlink="http://www.w3.org/1999/xlink" content-type="dwc:institutional_code" xlink:title="Animal Ecology Group, Johann-Friedrich Blumenbach Institute of Zoology and Anthropology, Georg-August University of Göttingen, Göttingen, Germany" xlink:href="http://grbio.org/institution/universit%C3%A4t-g%C3%B6ttingen" xlink:type="simple">GOET</named-content> 2013_BF2.1_AraThom007N_001 (to be transferred to <named-content xmlns:xlink="http://www.w3.org/1999/xlink" content-type="dwc:institutional_code" xlink:title="Naturmuseum Senckenberg, Frankfurt am Main, Germany" xlink:href="http://grbio.org/institution/forschungsinstitut-und-natur-museum-senckenberg" xlink:type="simple">SMF</named-content>).</p></tp:treatment-sec><tp:treatment-sec sec-type="diagnosis" id="SECID0E3EBG"><title>Diagnosis.</title><p>Males of <italic><tp:taxon-name><tp:taxon-name-part taxon-name-part-type="genus" reg="Crockeria">Crockeria</tp:taxon-name-part><tp:taxon-name-part taxon-name-part-type="species" reg="neofelis">neofelis</tp:taxon-name-part></tp:taxon-name></italic> Dhiya’ulhaq &amp; Benjamin, sp. nov., are easily distinguished from <italic><tp:taxon-name><tp:taxon-name-part taxon-name-part-type="genus" reg="Crockeria">Crockeria</tp:taxon-name-part><tp:taxon-name-part taxon-name-part-type="species" reg="kinabalu">kinabalu</tp:taxon-name-part></tp:taxon-name></italic> Benjamin, 2016 by the very wide <abbrev xmlns:xlink="http://www.w3.org/1999/xlink" xlink:title="median apophysis of male palp" id="ABBRID0EYFBG" xlink:type="simple">MA</abbrev> with pincer-shaped tip (Figs <xref ref-type="fig" rid="F11">11E, F</xref>, <xref ref-type="fig" rid="F13">13A, B</xref> vs elongated with a rounded tip, Figs <xref ref-type="fig" rid="F9">9D–F</xref>, <xref ref-type="fig" rid="F10">10</xref>, <xref ref-type="bibr" rid="B5">Benjamin 2016</xref>: fig. 96), membranous, triangular conductor with rounded-tip (vs tapering and filiform), short, needle-shaped embolus (vs filiform), and <abbrev xmlns:xlink="http://www.w3.org/1999/xlink" xlink:title="retrolateral tibial apophysis" id="ABBRID0EQGBG" xlink:type="simple">RTA</abbrev> with a flat, spatulate tip (Figs <xref ref-type="fig" rid="F11">11E</xref>, <xref ref-type="fig" rid="F13">13A</xref> vs hook-shaped, Figs <xref ref-type="fig" rid="F9">9D</xref>, <xref ref-type="fig" rid="F10">10A</xref>, <xref ref-type="bibr" rid="B5">Benjamin 2016</xref>: fig. 97). Females are easily distinguished from <italic><tp:taxon-name><tp:taxon-name-part taxon-name-part-type="genus" reg="Crockeria">C.</tp:taxon-name-part><tp:taxon-name-part taxon-name-part-type="species" reg="kinabalu">kinabalu</tp:taxon-name-part></tp:taxon-name></italic> and <italic><tp:taxon-name><tp:taxon-name-part taxon-name-part-type="genus" reg="Crockeria">Crockeria</tp:taxon-name-part><tp:taxon-name-part taxon-name-part-type="species" reg="laevis">laevis</tp:taxon-name-part></tp:taxon-name></italic> (Thorell, 1890) by the small, outward-facing <abbrev xmlns:xlink="http://www.w3.org/1999/xlink" xlink:title="copulatory openings" id="ABBRID0E5HBG" xlink:type="simple">CO</abbrev> (Fig. <xref ref-type="fig" rid="F10">10D, F</xref> vs inward facing in <italic><tp:taxon-name><tp:taxon-name-part taxon-name-part-type="genus" reg="Crockeria">C.</tp:taxon-name-part><tp:taxon-name-part taxon-name-part-type="species" reg="kinabalu">kinabalu</tp:taxon-name-part></tp:taxon-name></italic> and <italic><tp:taxon-name><tp:taxon-name-part taxon-name-part-type="genus" reg="Crockeria">C.</tp:taxon-name-part><tp:taxon-name-part taxon-name-part-type="species" reg="laevis">laevis</tp:taxon-name-part></tp:taxon-name></italic>, <xref ref-type="bibr" rid="B5">Benjamin 2016</xref>: figs 95, 98, 99) and the presence of two large, semicircular windows (vs absent in other species). Additionally, the abdomen of both sexes are patterned in a similar way as <italic><tp:taxon-name><tp:taxon-name-part taxon-name-part-type="genus" reg="Crockeria">C.</tp:taxon-name-part><tp:taxon-name-part taxon-name-part-type="species" reg="laevis">laevis</tp:taxon-name-part></tp:taxon-name></italic> (Figs <xref ref-type="fig" rid="F11">11A</xref>, <xref ref-type="fig" rid="F12">12A</xref>; <xref ref-type="bibr" rid="B5">Benjamin 2016</xref>: fig. 94), unlike the uniformly coloured abdomen in <italic><tp:taxon-name><tp:taxon-name-part taxon-name-part-type="genus" reg="Crockeria">C.</tp:taxon-name-part><tp:taxon-name-part taxon-name-part-type="species" reg="kinabalu">kinabalu</tp:taxon-name-part></tp:taxon-name></italic> (Fig. <xref ref-type="fig" rid="F9">9A</xref>).</p></tp:treatment-sec><tp:treatment-sec sec-type="description" id="SECID0EGKBG"><title>Description.</title><p><bold>Male</bold> (holotype 2013_BJ5.2_AraThom007N_001; Figs <xref ref-type="fig" rid="F11">11</xref>, <xref ref-type="fig" rid="F13">13A, B</xref>). Total length 2.91. Carapace length 1.33; width 1.30. Abdomen length 1.58; width 1.25. Diameter of eyes: <abbrev xmlns:xlink="http://www.w3.org/1999/xlink" xlink:title="anterior median eye" id="ABBRID0EWKBG" xlink:type="simple">AME</abbrev> 0.05; <abbrev xmlns:xlink="http://www.w3.org/1999/xlink" xlink:title="anterior lateral eye" id="ABBRID0E1KBG" xlink:type="simple">ALE</abbrev> 0.14; <abbrev xmlns:xlink="http://www.w3.org/1999/xlink" xlink:title="posterior lateral eye" id="ABBRID0E5KBG" xlink:type="simple">PLE</abbrev> 0.09; <abbrev xmlns:xlink="http://www.w3.org/1999/xlink" xlink:title="posterior median eye" id="ABBRID0ECLBG" xlink:type="simple">PME</abbrev> 0.07. Interdistances between eyes: <abbrev xmlns:xlink="http://www.w3.org/1999/xlink" xlink:title="anterior median eye" id="ABBRID0EGLBG" xlink:type="simple">AME</abbrev>–<abbrev xmlns:xlink="http://www.w3.org/1999/xlink" xlink:title="anterior median eye" id="ABBRID0EKLBG" xlink:type="simple">AME</abbrev> 0.11; <abbrev xmlns:xlink="http://www.w3.org/1999/xlink" xlink:title="anterior median eye" id="ABBRID0EOLBG" xlink:type="simple">AME</abbrev>–<abbrev xmlns:xlink="http://www.w3.org/1999/xlink" xlink:title="anterior lateral eye" id="ABBRID0ESLBG" xlink:type="simple">ALE</abbrev> 0.09; <abbrev xmlns:xlink="http://www.w3.org/1999/xlink" xlink:title="anterior lateral eye" id="ABBRID0EWLBG" xlink:type="simple">ALE</abbrev>–<abbrev xmlns:xlink="http://www.w3.org/1999/xlink" xlink:title="anterior lateral eye" id="ABBRID0E1LBG" xlink:type="simple">ALE</abbrev> 0.28; <abbrev xmlns:xlink="http://www.w3.org/1999/xlink" xlink:title="posterior median eye" id="ABBRID0E5LBG" xlink:type="simple">PME</abbrev>–<abbrev xmlns:xlink="http://www.w3.org/1999/xlink" xlink:title="posterior median eye" id="ABBRID0ECMBG" xlink:type="simple">PME</abbrev> 0.14; <abbrev xmlns:xlink="http://www.w3.org/1999/xlink" xlink:title="posterior median eye" id="ABBRID0EGMBG" xlink:type="simple">PME</abbrev>–<abbrev xmlns:xlink="http://www.w3.org/1999/xlink" xlink:title="posterior lateral eye" id="ABBRID0EKMBG" xlink:type="simple">PLE</abbrev> 0.17; <abbrev xmlns:xlink="http://www.w3.org/1999/xlink" xlink:title="anterior lateral eye" id="ABBRID0EOMBG" xlink:type="simple">ALE</abbrev>–<abbrev xmlns:xlink="http://www.w3.org/1999/xlink" xlink:title="posterior lateral eye" id="ABBRID0ESMBG" xlink:type="simple">PLE</abbrev> 0.12; <abbrev xmlns:xlink="http://www.w3.org/1999/xlink" xlink:title="anterior median eye" id="ABBRID0EWMBG" xlink:type="simple">AME</abbrev>–<abbrev xmlns:xlink="http://www.w3.org/1999/xlink" xlink:title="posterior median eye" id="ABBRID0E1MBG" xlink:type="simple">PME</abbrev> 0.15; <abbrev xmlns:xlink="http://www.w3.org/1999/xlink" xlink:title="posterior lateral eye" id="ABBRID0E5MBG" xlink:type="simple">PLE</abbrev>–<abbrev xmlns:xlink="http://www.w3.org/1999/xlink" xlink:title="posterior lateral eye" id="ABBRID0ECNBG" xlink:type="simple">PLE</abbrev> 0.56. Leg measurements: leg I 6.50 (1.84, 0.46, 1.89, 1.52, 0.79); leg II 6.65 (1.84, 0.44, 1.97, 1.57, 0.83); leg III 3.59 (1.04, 0.32, 0.95, 0.83, 0.45); leg IV 3.63 (1.11, 0.30, 0.97, 0.82, 0.43). Carapace pear-shaped, dark brown, with sparse yellow setae; eye region purplish red; <abbrev xmlns:xlink="http://www.w3.org/1999/xlink" xlink:title="anterior eye row" id="ABBRID0EGNBG" xlink:type="simple">AER</abbrev> recurved; <abbrev xmlns:xlink="http://www.w3.org/1999/xlink" xlink:title="posterior eye row" id="ABBRID0EKNBG" xlink:type="simple">PER</abbrev> recurved. Abdomen oval, brown with paired pale-brown blotches and a pale-brown cardiac mark. Legs with ventral dark blotches and faint striation; front legs dark-brown; back legs pale brown. Palp (Figs <xref ref-type="fig" rid="F11">11D–F</xref>, <xref ref-type="fig" rid="F13">13A, B</xref>): cymbium slightly less than twice the length of tibia. Conductor triangular with a rounded tip, membranous, longer than <abbrev xmlns:xlink="http://www.w3.org/1999/xlink" xlink:title="median apophysis of male palp" id="ABBRID0EWNBG" xlink:type="simple">MA</abbrev> and embolus. Embolus short; tip rather stout and needle-shaped. <abbrev xmlns:xlink="http://www.w3.org/1999/xlink" xlink:title="median apophysis of male palp" id="ABBRID0E1NBG" xlink:type="simple">MA</abbrev> very wide, pincer-shaped in ventral view; tip with a sinuous keel. <abbrev xmlns:xlink="http://www.w3.org/1999/xlink" xlink:title="retrolateral tibial apophysis" id="ABBRID0E5NBG" xlink:type="simple">RTA</abbrev> slightly constricted in the middle, followed by a flat, spatulate tip best seen in ventral view.</p><fig id="F13" position="float" orientation="portrait"><object-id xmlns:xlink="http://www.w3.org/1999/xlink" content-type="doi" xlink:type="simple">10.3897/zookeys.1241.148348.figure13</object-id><object-id xmlns:xlink="http://www.w3.org/1999/xlink" content-type="arpha" xlink:type="simple">FCDCB157-4EA1-589B-8F70-929F3E81DDBA</object-id><label>Figure 13.</label><caption><p><bold>A, B, D, E</bold><italic><tp:taxon-name><tp:taxon-name-part taxon-name-part-type="genus" reg="Crockeria">Crockeria</tp:taxon-name-part><tp:taxon-name-part taxon-name-part-type="species" reg="neofelis">neofelis</tp:taxon-name-part></tp:taxon-name></italic> Dhiya’ulhaq &amp; Benjamin, sp. nov <bold>A, B</bold> male (holotype 2013_BJ5.2_AraThom007N_001), left palp <bold>A</bold> ventral view <bold>B</bold> retrolateral view <bold>D, E</bold> female (paratype 2013_BJ5.2_AraThom007N_002), epigynum <bold>D</bold> ventral view <bold>E</bold> dorsal view <bold>C</bold><italic><tp:taxon-name><tp:taxon-name-part taxon-name-part-type="genus" reg="Epidius">Epidius</tp:taxon-name-part><tp:taxon-name-part taxon-name-part-type="species" reg="elongatus">elongatus</tp:taxon-name-part></tp:taxon-name></italic> Benjamin, 2017, male (2013_BJ4.1_AraThom071N_001), left palp, ventral view. Abbreviations: C = conductor; <abbrev xmlns:xlink="http://www.w3.org/1999/xlink" xlink:title="copulatory openings" id="ABBRID0EQPBG" xlink:type="simple">CO</abbrev> = copulatory opening; E = embolus; <abbrev xmlns:xlink="http://www.w3.org/1999/xlink" xlink:title="fertilisation ducts" id="ABBRID0EUPBG" xlink:type="simple">FD</abbrev> = fertilisation duct; <abbrev xmlns:xlink="http://www.w3.org/1999/xlink" xlink:title="median apophysis of male palp" id="ABBRID0EYPBG" xlink:type="simple">MA</abbrev> = median apophysis; <abbrev xmlns:xlink="http://www.w3.org/1999/xlink" xlink:title="retrolateral tibial apophysis" id="ABBRID0E3PBG" xlink:type="simple">RTA</abbrev> = retrolateral tibial apophysis; S = spermatheca; W = epigynal window. Scale bars: 0.2 mm (<bold>A, B</bold>); 0.5 mm (<bold>C</bold>), 0.1 mm (<bold>D, E</bold>).</p></caption><graphic xmlns:xlink="http://www.w3.org/1999/xlink" xlink:href="zookeys-1241-205_article-148348__-g013.jpg" position="float" orientation="portrait" xlink:type="simple" id="oo_1352798.jpg"><uri content-type="original_file" xlink:type="simple">https://binary.pensoft.net/fig/1352798</uri></graphic></fig><p><bold>Female</bold> (paratype 2013_BJ5.2_AraThom007N_002; Figs <xref ref-type="fig" rid="F12">12</xref>, <xref ref-type="fig" rid="F13">13D, E</xref>). Total length 3.42. Carapace length 1.49; width 1.52. Abdomen length 1.93; width 2.02. Diameter of eyes: <abbrev xmlns:xlink="http://www.w3.org/1999/xlink" xlink:title="anterior median eye" id="ABBRID0EXQBG" xlink:type="simple">AME</abbrev> 0.05; <abbrev xmlns:xlink="http://www.w3.org/1999/xlink" xlink:title="anterior lateral eye" id="ABBRID0E2QBG" xlink:type="simple">ALE</abbrev> 0.12; <abbrev xmlns:xlink="http://www.w3.org/1999/xlink" xlink:title="posterior lateral eye" id="ABBRID0E6QBG" xlink:type="simple">PLE</abbrev> 0.12; <abbrev xmlns:xlink="http://www.w3.org/1999/xlink" xlink:title="posterior median eye" id="ABBRID0EDRBG" xlink:type="simple">PME</abbrev> 0.07. Interdistances between eyes: <abbrev xmlns:xlink="http://www.w3.org/1999/xlink" xlink:title="anterior median eye" id="ABBRID0EHRBG" xlink:type="simple">AME</abbrev>–<abbrev xmlns:xlink="http://www.w3.org/1999/xlink" xlink:title="anterior median eye" id="ABBRID0ELRBG" xlink:type="simple">AME</abbrev> 0.16; <abbrev xmlns:xlink="http://www.w3.org/1999/xlink" xlink:title="anterior median eye" id="ABBRID0EPRBG" xlink:type="simple">AME</abbrev>–<abbrev xmlns:xlink="http://www.w3.org/1999/xlink" xlink:title="anterior lateral eye" id="ABBRID0ETRBG" xlink:type="simple">ALE</abbrev> 0.12; <abbrev xmlns:xlink="http://www.w3.org/1999/xlink" xlink:title="anterior lateral eye" id="ABBRID0EXRBG" xlink:type="simple">ALE</abbrev>–<abbrev xmlns:xlink="http://www.w3.org/1999/xlink" xlink:title="anterior lateral eye" id="ABBRID0E2RBG" xlink:type="simple">ALE</abbrev> 0.49; <abbrev xmlns:xlink="http://www.w3.org/1999/xlink" xlink:title="posterior median eye" id="ABBRID0E6RBG" xlink:type="simple">PME</abbrev>–<abbrev xmlns:xlink="http://www.w3.org/1999/xlink" xlink:title="posterior median eye" id="ABBRID0EDSBG" xlink:type="simple">PME</abbrev> 0.19; <abbrev xmlns:xlink="http://www.w3.org/1999/xlink" xlink:title="posterior median eye" id="ABBRID0EHSBG" xlink:type="simple">PME</abbrev>–<abbrev xmlns:xlink="http://www.w3.org/1999/xlink" xlink:title="posterior lateral eye" id="ABBRID0ELSBG" xlink:type="simple">PLE</abbrev> 0.23; <abbrev xmlns:xlink="http://www.w3.org/1999/xlink" xlink:title="anterior lateral eye" id="ABBRID0EPSBG" xlink:type="simple">ALE</abbrev>–<abbrev xmlns:xlink="http://www.w3.org/1999/xlink" xlink:title="posterior lateral eye" id="ABBRID0ETSBG" xlink:type="simple">PLE</abbrev> 0.13; <abbrev xmlns:xlink="http://www.w3.org/1999/xlink" xlink:title="anterior median eye" id="ABBRID0EXSBG" xlink:type="simple">AME</abbrev>–<abbrev xmlns:xlink="http://www.w3.org/1999/xlink" xlink:title="posterior median eye" id="ABBRID0E2SBG" xlink:type="simple">PME</abbrev> 0.18; <abbrev xmlns:xlink="http://www.w3.org/1999/xlink" xlink:title="posterior lateral eye" id="ABBRID0E6SBG" xlink:type="simple">PLE</abbrev>–<abbrev xmlns:xlink="http://www.w3.org/1999/xlink" xlink:title="posterior lateral eye" id="ABBRID0EDTBG" xlink:type="simple">PLE</abbrev> 0.69. Leg measurements: leg I 6.73 (1.78, 0.46, 2.04, 1.64, 0.81); leg II 6.96 (1.89, 0.47, 2.11, 1.67, 0.82); leg III 3.96 (1.17, 0.38, 1.05, 0.86, 0.50); leg IV 3.95 (1.16, 0.30, 1.05, 0.96, 0.48). Habitus as in males. Epigynum (Figs <xref ref-type="fig" rid="F12">12C–F</xref>, <xref ref-type="fig" rid="F13">13D, E</xref>): <abbrev xmlns:xlink="http://www.w3.org/1999/xlink" xlink:title="copulatory openings" id="ABBRID0EPTBG" xlink:type="simple">CO</abbrev> small and inconspicuous, outward facing, positioned at the mid-length of spermatheca. Two semicircular ‘windows’ present beside the <abbrev xmlns:xlink="http://www.w3.org/1999/xlink" xlink:title="copulatory openings" id="ABBRID0ETTBG" xlink:type="simple">CO</abbrev>. <abbrev xmlns:xlink="http://www.w3.org/1999/xlink" xlink:title="copulatory ducts" id="ABBRID0EXTBG" xlink:type="simple">CD</abbrev> short. Spermatheca round.</p></tp:treatment-sec><tp:treatment-sec sec-type="etymology" id="SECID0E2TBG"><title>Etymology.</title><p>The specific epithet refers to the Sunda Clouded Leopard, <italic><tp:taxon-name><tp:taxon-name-part taxon-name-part-type="genus" reg="Neofelis">Neofelis</tp:taxon-name-part><tp:taxon-name-part taxon-name-part-type="species" reg="diardi">diardi</tp:taxon-name-part></tp:taxon-name></italic> (G. Cuvier, 1823), native to Sumatra. The dark blotches on the legs of <italic><tp:taxon-name><tp:taxon-name-part taxon-name-part-type="genus" reg="Crockeria">C.</tp:taxon-name-part><tp:taxon-name-part taxon-name-part-type="species" reg="neofelis">neofelis</tp:taxon-name-part></tp:taxon-name></italic> are reminiscent of the fur pattern of this feline. Noun in apposition.</p></tp:treatment-sec><tp:treatment-sec sec-type="distribution" id="SECID0EXUBG"><title>Distribution.</title><p>Indonesia (Sumatra: Jambi Province) Fig. <xref ref-type="fig" rid="F29">29</xref>.</p></tp:treatment-sec><tp:treatment-sec><!--Section generated to contain objects referenced in tp:taxon-treatment.--><fig id="F11" position="float" orientation="portrait"><object-id xmlns:xlink="http://www.w3.org/1999/xlink" content-type="doi" xlink:type="simple">10.3897/zookeys.1241.148348.figure11</object-id><object-id xmlns:xlink="http://www.w3.org/1999/xlink" content-type="arpha" xlink:type="simple">318953DC-84E6-51A7-897A-0E8A576DFAD4</object-id><label>Figure 11.</label><caption><p><italic><tp:taxon-name><tp:taxon-name-part taxon-name-part-type="genus" reg="Crockeria">Crockeria</tp:taxon-name-part><tp:taxon-name-part taxon-name-part-type="species" reg="neofelis">neofelis</tp:taxon-name-part></tp:taxon-name></italic> Dhiya’ulhaq &amp; Benjamin, sp. nov., male (holotype 2013_BJ5.2_AraThom007N_001) <bold>A, B</bold> habitus <bold>A</bold> dorsal view <bold>B</bold> ventral view <bold>C</bold> eye region, frontal view <bold>D–F</bold> left palp <bold>D</bold> prolateral view <bold>E</bold> ventral view <bold>F</bold> retrolateral view. Scale bars: 1 mm (<bold>A, B</bold>); 0.2 mm (<bold>C–F</bold>).</p></caption><graphic xmlns:xlink="http://www.w3.org/1999/xlink" xlink:href="zookeys-1241-205_article-148348__-g011.jpg" position="float" orientation="portrait" xlink:type="simple" id="oo_1352796.jpg"><uri content-type="original_file" xlink:type="simple">https://binary.pensoft.net/fig/1352796</uri></graphic></fig><fig id="F12" position="float" orientation="portrait"><object-id xmlns:xlink="http://www.w3.org/1999/xlink" content-type="doi" xlink:type="simple">10.3897/zookeys.1241.148348.figure12</object-id><object-id xmlns:xlink="http://www.w3.org/1999/xlink" content-type="arpha" xlink:type="simple">FCC5D1E8-32CC-5DF4-A097-3FECCA89D8AB</object-id><label>Figure 12.</label><caption><p><italic><tp:taxon-name><tp:taxon-name-part taxon-name-part-type="genus" reg="Crockeria">Crockeria</tp:taxon-name-part><tp:taxon-name-part taxon-name-part-type="species" reg="neofelis">neofelis</tp:taxon-name-part></tp:taxon-name></italic> Dhiya’ulhaq &amp; Benjamin, sp. nov., female (paratype 2013_BJ5.2_AraThom007N_002) <bold>A, B</bold> habitus <bold>A</bold> dorsal view <bold>B</bold> ventral view <bold>C–E</bold> epigynum <bold>C</bold> ventral view <bold>D</bold> cleared, ventral view <bold>E</bold> cleared, dorsal view. Scale bars: 1 mm (<bold>A, B</bold>); 0.2 mm (<bold>C–E</bold>).</p></caption><graphic xmlns:xlink="http://www.w3.org/1999/xlink" xlink:href="zookeys-1241-205_article-148348__-g012.jpg" position="float" orientation="portrait" xlink:type="simple" id="oo_1352797.jpg"><uri content-type="original_file" xlink:type="simple">https://binary.pensoft.net/fig/1352797</uri></graphic></fig><fig id="F9" position="float" orientation="portrait"><object-id xmlns:xlink="http://www.w3.org/1999/xlink" content-type="doi" xlink:type="simple">10.3897/zookeys.1241.148348.figure9</object-id><object-id xmlns:xlink="http://www.w3.org/1999/xlink" content-type="arpha" xlink:type="simple">144CC454-EEC2-5ED5-8D50-272F483F6ABB</object-id><label>Figure 9.</label><caption><p><italic><tp:taxon-name><tp:taxon-name-part taxon-name-part-type="genus" reg="Crockeria">Crockeria</tp:taxon-name-part><tp:taxon-name-part taxon-name-part-type="species" reg="kinabalu">kinabalu</tp:taxon-name-part></tp:taxon-name></italic> Benjamin, 2016, male (2013_HJ1.1_AraThom033N_001) <bold>A, B</bold> habitus <bold>A</bold> dorsal view <bold>B</bold> ventral view <bold>C</bold> eye region, frontal view <bold>D–F</bold> right palp (mirrored) <bold>D</bold> prolateral view <bold>E</bold> ventral view <bold>F</bold> retrolateral view. Scale bars: 0.5 mm (<bold>A, B</bold>); 0.2 mm (<bold>C</bold>); 0.1 mm (<bold>D–F</bold>).</p></caption><graphic xmlns:xlink="http://www.w3.org/1999/xlink" xlink:href="zookeys-1241-205_article-148348__-g009.jpg" position="float" orientation="portrait" xlink:type="simple" id="oo_1352794.jpg"><uri content-type="original_file" xlink:type="simple">https://binary.pensoft.net/fig/1352794</uri></graphic></fig><fig id="F10" position="float" orientation="portrait"><object-id xmlns:xlink="http://www.w3.org/1999/xlink" content-type="doi" xlink:type="simple">10.3897/zookeys.1241.148348.figure10</object-id><object-id xmlns:xlink="http://www.w3.org/1999/xlink" content-type="arpha" xlink:type="simple">A142AF6D-8899-528B-A70A-BCAACFA5D25D</object-id><label>Figure 10.</label><caption><p><italic><tp:taxon-name><tp:taxon-name-part taxon-name-part-type="genus" reg="Crockeria">Crockeria</tp:taxon-name-part><tp:taxon-name-part taxon-name-part-type="species" reg="kinabalu">kinabalu</tp:taxon-name-part></tp:taxon-name></italic> Benjamin, 2016, male (2013_HJ1.1_AraThom033N_001) <bold>A, B</bold> right palp (mirrored) <bold>A</bold> ventral view <bold>B</bold> retrolateral view. Abbreviations: C = conductor; E = embolus; <abbrev xmlns:xlink="http://www.w3.org/1999/xlink" xlink:title="median apophysis of male palp" id="ABBRID0E2YAG" xlink:type="simple">MA</abbrev> = median apophysis; <abbrev xmlns:xlink="http://www.w3.org/1999/xlink" xlink:title="retrolateral tibial apophysis" id="ABBRID0E6YAG" xlink:type="simple">RTA</abbrev> = retrolateral tibial apophysis. Scale bars: 0.1 mm.</p></caption><graphic xmlns:xlink="http://www.w3.org/1999/xlink" xlink:href="zookeys-1241-205_article-148348__-g010.jpg" position="float" orientation="portrait" xlink:type="simple" id="oo_1352795.jpg"><uri content-type="original_file" xlink:type="simple">https://binary.pensoft.net/fig/1352795</uri></graphic></fig><fig id="F29" position="float" orientation="portrait"><object-id xmlns:xlink="http://www.w3.org/1999/xlink" content-type="doi" xlink:type="simple">10.3897/zookeys.1241.148348.figure29</object-id><object-id xmlns:xlink="http://www.w3.org/1999/xlink" content-type="arpha" xlink:type="simple">4364D9F3-5A42-5F76-9FAA-5A8FD1357F0F</object-id><label>Figure 29.</label><caption><p>Distribution of examined <tp:taxon-name><tp:taxon-name-part taxon-name-part-type="family">Thomisidae</tp:taxon-name-part></tp:taxon-name> species from the <italic><tp:taxon-name><tp:taxon-name-part taxon-name-part-type="genus" reg="Epidius">Epidius</tp:taxon-name-part></tp:taxon-name></italic> clade (sensu Benjamin, 2011) prior to the present study, as well as the sampling location of the current study in Jambi Province, Sumatra, Indonesia (green flag). The new genus and the five new species described in the present study are all from the same study location, i.e., a replicated plot design across lowland rainforest, ‘jungle rubber’ (rubber agroforestry), and smallholder monoculture plantations of rubber and oil palm in Jambi’s lowlands (<xref ref-type="bibr" rid="B8">Drescher et al. 2016</xref>).</p></caption><graphic xmlns:xlink="http://www.w3.org/1999/xlink" xlink:href="zookeys-1241-205_article-148348__-g029.jpg" position="float" orientation="portrait" xlink:type="simple" id="oo_1352814.jpg"><uri content-type="original_file" xlink:type="simple">https://binary.pensoft.net/fig/1352814</uri></graphic></fig></tp:treatment-sec><ref-list><ref id="B5"><mixed-citation xmlns:xlink="http://www.w3.org/1999/xlink" xlink:type="simple"><person-group><name name-style="western"><surname>Benjamin</surname><given-names>SP</given-names></name></person-group> (<year>2016</year>) <article-title>Revision of <italic><tp:taxon-name><tp:taxon-name-part taxon-name-part-type="genus">Cebrenninus</tp:taxon-name-part></tp:taxon-name></italic> Simon, 1887 with description of one new genus and six new species (<tp:taxon-name><tp:taxon-name-part taxon-name-part-type="order">Araneae</tp:taxon-name-part></tp:taxon-name>: <tp:taxon-name><tp:taxon-name-part taxon-name-part-type="family">Thomisidae</tp:taxon-name-part></tp:taxon-name>).</article-title><source>Revue Suisse de Zoologie</source><volume>123</volume>(<issue>1</issue>): <fpage>179</fpage>–<lpage>200</lpage>. <ext-link xlink:href="10.5281/zenodo.46304" ext-link-type="doi" xlink:type="simple">https://doi.org/10.5281/zenodo.46304</ext-link></mixed-citation></ref><ref id="B8"><mixed-citation xmlns:xlink="http://www.w3.org/1999/xlink" xlink:type="simple"><person-group><name name-style="western"><surname>Drescher</surname><given-names>J</given-names></name><name name-style="western"><surname>Rembold</surname><given-names>K</given-names></name><name name-style="western"><surname>Allen</surname><given-names>K</given-names></name><name name-style="western"><surname>Beckschäfer</surname><given-names>P</given-names></name><name name-style="western"><surname>Buchori</surname><given-names>D</given-names></name><name name-style="western"><surname>Clough</surname><given-names>Y</given-names></name><name name-style="western"><surname>Faust</surname><given-names>H</given-names></name><name name-style="western"><surname>Fauzi</surname><given-names>AM</given-names></name><name name-style="western"><surname>Gunawan</surname><given-names>D</given-names></name><name name-style="western"><surname>Hertel</surname><given-names>D</given-names></name><name name-style="western"><surname>Irawan</surname><given-names>B</given-names></name><name name-style="western"><surname>Jaya</surname><given-names>INS</given-names></name><name name-style="western"><surname>Klarner</surname><given-names>B</given-names></name><name name-style="western"><surname>Kleinn</surname><given-names>C</given-names></name><name name-style="western"><surname>Knohl</surname><given-names>A</given-names></name><name name-style="western"><surname>Kotowska</surname><given-names>MM</given-names></name><name name-style="western"><surname>Krashevska</surname><given-names>V</given-names></name><name name-style="western"><surname>Krishna</surname><given-names>V</given-names></name><name name-style="western"><surname>Leuschner</surname><given-names>C</given-names></name><name name-style="western"><surname>Lorenz</surname><given-names>W</given-names></name><name name-style="western"><surname>Meijide</surname><given-names>A</given-names></name><name name-style="western"><surname>Melati</surname><given-names>D</given-names></name><name name-style="western"><surname>Nomura</surname><given-names>M</given-names></name><name name-style="western"><surname>Pérez-Cruzado</surname><given-names>C</given-names></name><name name-style="western"><surname>Qaim</surname><given-names>M</given-names></name><name name-style="western"><surname>Siregar</surname><given-names>IT</given-names></name><name name-style="western"><surname>Steinebach</surname><given-names>S</given-names></name><name name-style="western"><surname>Tjoa</surname><given-names>A</given-names></name><name name-style="western"><surname>Tscharntke</surname><given-names>T</given-names></name><name name-style="western"><surname>Wick</surname><given-names>B</given-names></name><name name-style="western"><surname>Wiegand</surname><given-names>K</given-names></name><name name-style="western"><surname>Kreft</surname><given-names>H</given-names></name><name name-style="western"><surname>Scheu</surname><given-names>S</given-names></name></person-group> (<year>2016</year>) Ecological and socio-economic functions across Tropical Land Use Systems after rainforest conversion. Philosophical Transactions of the Royal Society B: Biological Sciences 371: 20150275. <ext-link xlink:href="10.1098/rstb.2015.0275" ext-link-type="doi" xlink:type="simple">https://doi.org/10.1098/rstb.2015.0275</ext-link></mixed-citation></ref></ref-list></tp:taxon-treatment>
