# Supplementary material for: ﻿Expanding the taxonomy of crab spiders (Araneae, Thomisidae) in Sumatra: a new genus, five new species, and regional records
Source: Zookeys. 2025 Jun 13;1241:205–46. doi: 10.3897/zookeys.1241.148348 (PMC12238998; doi:10.3897/zookeys.1241.148348)
Supplement: XML Treatment for Epidius elongatus [file zookeys.1241.148348-treatment7.xml]

<!DOCTYPE tp:taxon-treatment
  PUBLIC "-//TaxonX//DTD Taxonomic Treatment Publishing DTD v0 20100105//EN" "tax-treatment-NSO.dtd">
<tp:taxon-treatment xmlns:tp="http://www.plazi.org/taxpub"><tp:treatment-meta><kwd-group><label>Taxon classification</label><kwd>
                <named-content content-type="kingdom">Animalia</named-content>
              </kwd><kwd>
                <named-content content-type="order">Araneae</named-content>
              </kwd><kwd>
                <named-content content-type="family">Thomisidae</named-content>
              </kwd></kwd-group><mixed-citation publication-type="journal"><person-group><name><surname>Dhiya'ulhaq</surname><given-names>Naufal Urfi</given-names></name><name><surname>Benjamin</surname><given-names>Suresh P.</given-names></name><name><surname>Buchori</surname><given-names>Damayanti</given-names></name><name><surname>Hidayat</surname><given-names>Purnama</given-names></name><name><surname>Scheu</surname><given-names>Stefan</given-names></name><name><surname>Drescher</surname><given-names>Jochen</given-names></name></person-group><article-title>﻿Expanding the taxonomy of crab spiders (<tp:taxon-name><tp:taxon-name-part taxon-name-part-type="order">Araneae</tp:taxon-name-part></tp:taxon-name>, <tp:taxon-name><tp:taxon-name-part taxon-name-part-type="family">Thomisidae</tp:taxon-name-part></tp:taxon-name>) in Sumatra: a new genus, five new species, and regional records</article-title><source>Zookeys</source><day>13</day><month>06</month><year>2025</year><volume>1241</volume><fpage>205</fpage><lpage>246</lpage><pub-id pub-id-type="doi">10.3897/zookeys.1241.148348</pub-id></mixed-citation></tp:treatment-meta><tp:nomenclature><label>﻿</label><tp:taxon-name>
              <object-id xmlns:xlink="http://www.w3.org/1999/xlink" content-type="arpha" xlink:type="simple">36985E67-D7DC-5EB4-BDD0-42A4C07000C4</object-id>
              <tp:taxon-name-part taxon-name-part-type="genus" reg="Epidius">Epidius</tp:taxon-name-part>
              <tp:taxon-name-part taxon-name-part-type="species" reg="elongatus">elongatus</tp:taxon-name-part>
            </tp:taxon-name><tp:taxon-authority>Benjamin, 2017</tp:taxon-authority><xref ref-type="fig" rid="F13">Figs 13C</xref><xref ref-type="fig" rid="F14">, 14</xref><tp:nomenclature-citation-list><tp:nomenclature-citation><tp:taxon-name>
                  <tp:taxon-name-part taxon-name-part-type="genus" reg="Epidius">Epidius</tp:taxon-name-part>
                  <tp:taxon-name-part taxon-name-part-type="species" reg="elongatus">elongatus</tp:taxon-name-part>
                </tp:taxon-name><comment>Benjamin, 2017b: 474, figs 2C, 4B.</comment></tp:nomenclature-citation></tp:nomenclature-citation-list></tp:nomenclature><tp:treatment-sec sec-type="material" id="SECID0EHXBG"><title>Material examined.</title><p>Indonesia – Jambi Province • 1♂; Sarolangun, Air Hitam, Desa Baru; <named-content xmlns:xlink="http://www.w3.org/1999/xlink" content-type="dwc:verbatimCoordinates" xlink:type="simple"><named-content content-type="geo-json" specific-use="{&#34;type&#34;:&#34;Point&#34;,&#34;coordinates&#34;:[102.753500,-2.015778]}" id="NCID0EQXBG" xlink:type="simple">02°00'56.8"S, 102°45'12.6"E</named-content></named-content>; elev. 64 m; 23 Jun. 2013; J. Drescher leg.; canopy fogging in jungle rubber plantation; <named-content xmlns:xlink="http://www.w3.org/1999/xlink" content-type="dwc:institutional_code" xlink:title="Animal Ecology Group, Johann-Friedrich Blumenbach Institute of Zoology and Anthropology, Georg-August University of Göttingen, Göttingen, Germany" xlink:href="http://grbio.org/institution/universit%C3%A4t-g%C3%B6ttingen" xlink:type="simple">GOET</named-content> 2013_BJ4.1_AraThom071N_001 (to be transferred to <named-content xmlns:xlink="http://www.w3.org/1999/xlink" content-type="dwc:institutional_code" xlink:title="Museum Zoologicum Bogoriense, Cibinong, Bogor, Indonesia" xlink:href="http://grbio.org/institution/museum-zoologicum-bogoriense" xlink:type="simple">MZB</named-content>).</p></tp:treatment-sec><tp:treatment-sec sec-type="diagnosis" id="SECID0E6XBG"><title>Diagnosis.</title><p>See <xref ref-type="bibr" rid="B7">Benjamin (2017b)</xref>.</p></tp:treatment-sec><tp:treatment-sec sec-type="description" id="SECID0EJYBG"><title>Description.</title><p><bold>Male</bold> (2013_BJ4.1_AraThom071N_001, Figs <xref ref-type="fig" rid="F13">13C</xref>, <xref ref-type="fig" rid="F14">14</xref>). Total length 3.95. Carapace length 1.87; width 1.53. Abdomen length 2.08; width 1.31. Diameter of eyes: <abbrev xmlns:xlink="http://www.w3.org/1999/xlink" xlink:title="anterior median eye" id="ABBRID0EZYBG" xlink:type="simple">AME</abbrev> 0.06; <abbrev xmlns:xlink="http://www.w3.org/1999/xlink" xlink:title="anterior lateral eye" id="ABBRID0E4YBG" xlink:type="simple">ALE</abbrev> 0.14; <abbrev xmlns:xlink="http://www.w3.org/1999/xlink" xlink:title="posterior lateral eye" id="ABBRID0EBZBG" xlink:type="simple">PLE</abbrev> 0.11; <abbrev xmlns:xlink="http://www.w3.org/1999/xlink" xlink:title="posterior median eye" id="ABBRID0EFZBG" xlink:type="simple">PME</abbrev> 0.08. Interdistances between eyes: <abbrev xmlns:xlink="http://www.w3.org/1999/xlink" xlink:title="anterior median eye" id="ABBRID0EJZBG" xlink:type="simple">AME</abbrev>–<abbrev xmlns:xlink="http://www.w3.org/1999/xlink" xlink:title="anterior median eye" id="ABBRID0ENZBG" xlink:type="simple">AME</abbrev> 0.07; <abbrev xmlns:xlink="http://www.w3.org/1999/xlink" xlink:title="anterior median eye" id="ABBRID0ERZBG" xlink:type="simple">AME</abbrev>–<abbrev xmlns:xlink="http://www.w3.org/1999/xlink" xlink:title="anterior lateral eye" id="ABBRID0EVZBG" xlink:type="simple">ALE</abbrev> 0.05; <abbrev xmlns:xlink="http://www.w3.org/1999/xlink" xlink:title="anterior lateral eye" id="ABBRID0EZZBG" xlink:type="simple">ALE</abbrev>–<abbrev xmlns:xlink="http://www.w3.org/1999/xlink" xlink:title="anterior lateral eye" id="ABBRID0E4ZBG" xlink:type="simple">ALE</abbrev> 0.26; <abbrev xmlns:xlink="http://www.w3.org/1999/xlink" xlink:title="posterior median eye" id="ABBRID0EB1BG" xlink:type="simple">PME</abbrev>–<abbrev xmlns:xlink="http://www.w3.org/1999/xlink" xlink:title="posterior median eye" id="ABBRID0EF1BG" xlink:type="simple">PME</abbrev> 0.10; <abbrev xmlns:xlink="http://www.w3.org/1999/xlink" xlink:title="posterior median eye" id="ABBRID0EJ1BG" xlink:type="simple">PME</abbrev>–<abbrev xmlns:xlink="http://www.w3.org/1999/xlink" xlink:title="posterior lateral eye" id="ABBRID0EN1BG" xlink:type="simple">PLE</abbrev> 0.10; <abbrev xmlns:xlink="http://www.w3.org/1999/xlink" xlink:title="anterior lateral eye" id="ABBRID0ER1BG" xlink:type="simple">ALE</abbrev>–<abbrev xmlns:xlink="http://www.w3.org/1999/xlink" xlink:title="posterior lateral eye" id="ABBRID0EV1BG" xlink:type="simple">PLE</abbrev> 0.11; <abbrev xmlns:xlink="http://www.w3.org/1999/xlink" xlink:title="anterior median eye" id="ABBRID0EZ1BG" xlink:type="simple">AME</abbrev>–<abbrev xmlns:xlink="http://www.w3.org/1999/xlink" xlink:title="posterior median eye" id="ABBRID0E41BG" xlink:type="simple">PME</abbrev> 0.23; <abbrev xmlns:xlink="http://www.w3.org/1999/xlink" xlink:title="posterior lateral eye" id="ABBRID0EB2BG" xlink:type="simple">PLE</abbrev>–<abbrev xmlns:xlink="http://www.w3.org/1999/xlink" xlink:title="posterior lateral eye" id="ABBRID0EF2BG" xlink:type="simple">PLE</abbrev> 0.47. Leg measurements: leg I 11.66 (3.41, 0.62, 3.72, 2.64, 1.27); leg II 11.13 (3.31, 0.62, 3.57, 2.46, 1.17); leg III 5.63 (1.75, 0.41, 1.61, 1.27, 0.59); leg IV 6.21 (1.91, 0.46, 1.81, 1.45, 0.58). Carapace pale yellow, with a reddish brown wide median band running from the cephalic groove across the eyes, splitting just after them, continuing to the chelicerae. Legs faintly striated. Abdomen with a pair of white longitudinal bands. For a complete description, see <xref ref-type="bibr" rid="B7">Benjamin (2017b)</xref>.</p><fig id="F14" position="float" orientation="portrait"><object-id xmlns:xlink="http://www.w3.org/1999/xlink" content-type="doi" xlink:type="simple">10.3897/zookeys.1241.148348.figure14</object-id><object-id xmlns:xlink="http://www.w3.org/1999/xlink" content-type="arpha" xlink:type="simple">08A75D41-C922-5BFA-AC74-0247C35F9A87</object-id><label>Figure 14.</label><caption><p><italic><tp:taxon-name><tp:taxon-name-part taxon-name-part-type="genus" reg="Epidius">Epidius</tp:taxon-name-part><tp:taxon-name-part taxon-name-part-type="species" reg="elongatus">elongatus</tp:taxon-name-part></tp:taxon-name></italic> Benjamin, 2017, male (2013_BJ4.1_AraThom071N_001) <bold>A, B</bold> habitus <bold>A</bold> dorsal view <bold>B</bold> ventral view <bold>C</bold> eye region, frontal view <bold>D–F</bold> left palp <bold>D</bold> prolateral view <bold>E</bold> ventral view <bold>F</bold> retrolateral view. Scale bars: 1 mm (<bold>A, B</bold>); 0.5 mm (<bold>C</bold>); 0.2 mm (<bold>D–F</bold>).</p></caption><graphic xmlns:xlink="http://www.w3.org/1999/xlink" xlink:href="zookeys-1241-205_article-148348__-g014.jpg" position="float" orientation="portrait" xlink:type="simple" id="oo_1352799.jpg"><uri content-type="original_file" xlink:type="simple">https://binary.pensoft.net/fig/1352799</uri></graphic></fig></tp:treatment-sec><tp:treatment-sec sec-type="distribution" id="SECID0E23BG"><title>Distribution.</title><p>Thailand; Indonesia (Sumatra: Jambi Province (new record) Fig. <xref ref-type="fig" rid="F29">29</xref>.</p></tp:treatment-sec><tp:treatment-sec><!--Section generated to contain objects referenced in tp:taxon-treatment.--><fig id="F13" position="float" orientation="portrait"><object-id xmlns:xlink="http://www.w3.org/1999/xlink" content-type="doi" xlink:type="simple">10.3897/zookeys.1241.148348.figure13</object-id><object-id xmlns:xlink="http://www.w3.org/1999/xlink" content-type="arpha" xlink:type="simple">FCDCB157-4EA1-589B-8F70-929F3E81DDBA</object-id><label>Figure 13.</label><caption><p><bold>A, B, D, E</bold><italic><tp:taxon-name><tp:taxon-name-part taxon-name-part-type="genus" reg="Crockeria">Crockeria</tp:taxon-name-part><tp:taxon-name-part taxon-name-part-type="species" reg="neofelis">neofelis</tp:taxon-name-part></tp:taxon-name></italic> Dhiya’ulhaq &amp; Benjamin, sp. nov <bold>A, B</bold> male (holotype 2013_BJ5.2_AraThom007N_001), left palp <bold>A</bold> ventral view <bold>B</bold> retrolateral view <bold>D, E</bold> female (paratype 2013_BJ5.2_AraThom007N_002), epigynum <bold>D</bold> ventral view <bold>E</bold> dorsal view <bold>C</bold><italic><tp:taxon-name><tp:taxon-name-part taxon-name-part-type="genus" reg="Epidius">Epidius</tp:taxon-name-part><tp:taxon-name-part taxon-name-part-type="species" reg="elongatus">elongatus</tp:taxon-name-part></tp:taxon-name></italic> Benjamin, 2017, male (2013_BJ4.1_AraThom071N_001), left palp, ventral view. Abbreviations: C = conductor; <abbrev xmlns:xlink="http://www.w3.org/1999/xlink" xlink:title="copulatory openings" id="ABBRID0EQPBG" xlink:type="simple">CO</abbrev> = copulatory opening; E = embolus; <abbrev xmlns:xlink="http://www.w3.org/1999/xlink" xlink:title="fertilisation ducts" id="ABBRID0EUPBG" xlink:type="simple">FD</abbrev> = fertilisation duct; <abbrev xmlns:xlink="http://www.w3.org/1999/xlink" xlink:title="median apophysis of male palp" id="ABBRID0EYPBG" xlink:type="simple">MA</abbrev> = median apophysis; <abbrev xmlns:xlink="http://www.w3.org/1999/xlink" xlink:title="retrolateral tibial apophysis" id="ABBRID0E3PBG" xlink:type="simple">RTA</abbrev> = retrolateral tibial apophysis; S = spermatheca; W = epigynal window. Scale bars: 0.2 mm (<bold>A, B</bold>); 0.5 mm (<bold>C</bold>), 0.1 mm (<bold>D, E</bold>).</p></caption><graphic xmlns:xlink="http://www.w3.org/1999/xlink" xlink:href="zookeys-1241-205_article-148348__-g013.jpg" position="float" orientation="portrait" xlink:type="simple" id="oo_1352798.jpg"><uri content-type="original_file" xlink:type="simple">https://binary.pensoft.net/fig/1352798</uri></graphic></fig><fig id="F29" position="float" orientation="portrait"><object-id xmlns:xlink="http://www.w3.org/1999/xlink" content-type="doi" xlink:type="simple">10.3897/zookeys.1241.148348.figure29</object-id><object-id xmlns:xlink="http://www.w3.org/1999/xlink" content-type="arpha" xlink:type="simple">4364D9F3-5A42-5F76-9FAA-5A8FD1357F0F</object-id><label>Figure 29.</label><caption><p>Distribution of examined <tp:taxon-name><tp:taxon-name-part taxon-name-part-type="family">Thomisidae</tp:taxon-name-part></tp:taxon-name> species from the <italic><tp:taxon-name><tp:taxon-name-part taxon-name-part-type="genus" reg="Epidius">Epidius</tp:taxon-name-part></tp:taxon-name></italic> clade (sensu Benjamin, 2011) prior to the present study, as well as the sampling location of the current study in Jambi Province, Sumatra, Indonesia (green flag). The new genus and the five new species described in the present study are all from the same study location, i.e., a replicated plot design across lowland rainforest, ‘jungle rubber’ (rubber agroforestry), and smallholder monoculture plantations of rubber and oil palm in Jambi’s lowlands (<xref ref-type="bibr" rid="B8">Drescher et al. 2016</xref>).</p></caption><graphic xmlns:xlink="http://www.w3.org/1999/xlink" xlink:href="zookeys-1241-205_article-148348__-g029.jpg" position="float" orientation="portrait" xlink:type="simple" id="oo_1352814.jpg"><uri content-type="original_file" xlink:type="simple">https://binary.pensoft.net/fig/1352814</uri></graphic></fig></tp:treatment-sec><ref-list><ref id="B7"><mixed-citation xmlns:xlink="http://www.w3.org/1999/xlink" xlink:type="simple"><person-group><name name-style="western"><surname>Benjamin</surname><given-names>SP</given-names></name></person-group> (<year>2017b</year>) <article-title>Distributional and taxonomic notes on the crab spider genus <italic><tp:taxon-name><tp:taxon-name-part taxon-name-part-type="genus">Epidius</tp:taxon-name-part></tp:taxon-name></italic> with descriptions of five new species (<tp:taxon-name><tp:taxon-name-part taxon-name-part-type="order">Araneae</tp:taxon-name-part></tp:taxon-name>: <tp:taxon-name><tp:taxon-name-part taxon-name-part-type="family">Thomisidae</tp:taxon-name-part></tp:taxon-name>).</article-title><source>Journal of Natural History</source><volume>51</volume>(<issue>9–10</issue>): <fpage>469</fpage>–<lpage>485</lpage>. <ext-link xlink:href="10.1080/00222933.2017.1302016" ext-link-type="doi" xlink:type="simple">https://doi.org/10.1080/00222933.2017.1302016</ext-link></mixed-citation></ref><ref id="B8"><mixed-citation xmlns:xlink="http://www.w3.org/1999/xlink" xlink:type="simple"><person-group><name name-style="western"><surname>Drescher</surname><given-names>J</given-names></name><name name-style="western"><surname>Rembold</surname><given-names>K</given-names></name><name name-style="western"><surname>Allen</surname><given-names>K</given-names></name><name name-style="western"><surname>Beckschäfer</surname><given-names>P</given-names></name><name name-style="western"><surname>Buchori</surname><given-names>D</given-names></name><name name-style="western"><surname>Clough</surname><given-names>Y</given-names></name><name name-style="western"><surname>Faust</surname><given-names>H</given-names></name><name name-style="western"><surname>Fauzi</surname><given-names>AM</given-names></name><name name-style="western"><surname>Gunawan</surname><given-names>D</given-names></name><name name-style="western"><surname>Hertel</surname><given-names>D</given-names></name><name name-style="western"><surname>Irawan</surname><given-names>B</given-names></name><name name-style="western"><surname>Jaya</surname><given-names>INS</given-names></name><name name-style="western"><surname>Klarner</surname><given-names>B</given-names></name><name name-style="western"><surname>Kleinn</surname><given-names>C</given-names></name><name name-style="western"><surname>Knohl</surname><given-names>A</given-names></name><name name-style="western"><surname>Kotowska</surname><given-names>MM</given-names></name><name name-style="western"><surname>Krashevska</surname><given-names>V</given-names></name><name name-style="western"><surname>Krishna</surname><given-names>V</given-names></name><name name-style="western"><surname>Leuschner</surname><given-names>C</given-names></name><name name-style="western"><surname>Lorenz</surname><given-names>W</given-names></name><name name-style="western"><surname>Meijide</surname><given-names>A</given-names></name><name name-style="western"><surname>Melati</surname><given-names>D</given-names></name><name name-style="western"><surname>Nomura</surname><given-names>M</given-names></name><name name-style="western"><surname>Pérez-Cruzado</surname><given-names>C</given-names></name><name name-style="western"><surname>Qaim</surname><given-names>M</given-names></name><name name-style="western"><surname>Siregar</surname><given-names>IT</given-names></name><name name-style="western"><surname>Steinebach</surname><given-names>S</given-names></name><name name-style="western"><surname>Tjoa</surname><given-names>A</given-names></name><name name-style="western"><surname>Tscharntke</surname><given-names>T</given-names></name><name name-style="western"><surname>Wick</surname><given-names>B</given-names></name><name name-style="western"><surname>Wiegand</surname><given-names>K</given-names></name><name name-style="western"><surname>Kreft</surname><given-names>H</given-names></name><name name-style="western"><surname>Scheu</surname><given-names>S</given-names></name></person-group> (<year>2016</year>) Ecological and socio-economic functions across Tropical Land Use Systems after rainforest conversion. Philosophical Transactions of the Royal Society B: Biological Sciences 371: 20150275. <ext-link xlink:href="10.1098/rstb.2015.0275" ext-link-type="doi" xlink:type="simple">https://doi.org/10.1098/rstb.2015.0275</ext-link></mixed-citation></ref></ref-list></tp:taxon-treatment>
