# Supplementary material for: ﻿Expanding the taxonomy of crab spiders (Araneae, Thomisidae) in Sumatra: a new genus, five new species, and regional records
Source: Zookeys. 2025 Jun 13;1241:205–46. doi: 10.3897/zookeys.1241.148348 (PMC12238998; doi:10.3897/zookeys.1241.148348)
Supplement: XML Treatment for Ibana svarnadvipa [file zookeys.1241.148348-treatment8.xml]

<!DOCTYPE tp:taxon-treatment
  PUBLIC "-//TaxonX//DTD Taxonomic Treatment Publishing DTD v0 20100105//EN" "tax-treatment-NSO.dtd">
<tp:taxon-treatment xmlns:tp="http://www.plazi.org/taxpub"><tp:treatment-meta><kwd-group><label>Taxon classification</label><kwd>
                <named-content content-type="kingdom">Animalia</named-content>
              </kwd><kwd>
                <named-content content-type="order">Araneae</named-content>
              </kwd><kwd>
                <named-content content-type="family">Thomisidae</named-content>
              </kwd></kwd-group><mixed-citation publication-type="journal"><person-group><name><surname>Dhiya'ulhaq</surname><given-names>Naufal Urfi</given-names></name><name><surname>Benjamin</surname><given-names>Suresh P.</given-names></name><name><surname>Buchori</surname><given-names>Damayanti</given-names></name><name><surname>Hidayat</surname><given-names>Purnama</given-names></name><name><surname>Scheu</surname><given-names>Stefan</given-names></name><name><surname>Drescher</surname><given-names>Jochen</given-names></name></person-group><article-title>﻿Expanding the taxonomy of crab spiders (<tp:taxon-name><tp:taxon-name-part taxon-name-part-type="order">Araneae</tp:taxon-name-part></tp:taxon-name>, <tp:taxon-name><tp:taxon-name-part taxon-name-part-type="family">Thomisidae</tp:taxon-name-part></tp:taxon-name>) in Sumatra: a new genus, five new species, and regional records</article-title><source>Zookeys</source><day>13</day><month>06</month><year>2025</year><volume>1241</volume><fpage>205</fpage><lpage>246</lpage><pub-id pub-id-type="doi">10.3897/zookeys.1241.148348</pub-id></mixed-citation></tp:treatment-meta><tp:nomenclature><label>﻿</label><tp:taxon-name>
              <object-id xmlns:xlink="http://www.w3.org/1999/xlink" content-type="arpha" xlink:type="simple">63A4A6EA-2E67-518C-9ADB-BC23F114FBC5</object-id>
              <tp:taxon-name-part taxon-name-part-type="genus" reg="Ibana">Ibana</tp:taxon-name-part>
              <tp:taxon-name-part taxon-name-part-type="species" reg="svarnadvipa">svarnadvipa</tp:taxon-name-part>
              <object-id xmlns:xlink="http://www.w3.org/1999/xlink" content-type="zoobank" xlink:type="simple">https://zoobank.org/A0A2DC07-E41F-4661-9154-391216CA5BFE</object-id>
            </tp:taxon-name><tp:taxon-authority>Dhiya’ulhaq &amp; Benjamin</tp:taxon-authority><tp:taxon-status xmlns:xlink="http://www.w3.org/1999/xlink" xlink:type="simple">sp. nov.</tp:taxon-status><xref ref-type="fig" rid="F15">Figs 15</xref><xref ref-type="fig" rid="F16">, 16</xref><xref ref-type="fig" rid="F17">, 17</xref><tp:nomenclature-citation-list><tp:nomenclature-citation><tp:taxon-name>
                  <tp:taxon-name-part taxon-name-part-type="genus" reg="Epidius">Epidius</tp:taxon-name-part>
                  <tp:taxon-name-part taxon-name-part-type="species" reg="rubropictus">rubropictus</tp:taxon-name-part>
                </tp:taxon-name><comment>Benjamin, 2011: 15, figs 5I, 35D, E (female from Sumatra only) [misidentification].</comment></tp:nomenclature-citation></tp:nomenclature-citation-list></tp:nomenclature><tp:treatment-sec sec-type="type material" id="SECID0EU6BG"><title>Type material.</title><p><bold><italic>Holotype</italic>.</bold> Indonesia – Jambi Province • 1♂; Batang Hari, Bajubang, Sungkai; <named-content xmlns:xlink="http://www.w3.org/1999/xlink" content-type="dwc:verbatimCoordinates" xlink:type="simple"><named-content content-type="geo-json" specific-use="{&#34;type&#34;:&#34;Point&#34;,&#34;coordinates&#34;:[103.300139,-1.849639]}" id="NCID0EDAAI" xlink:type="simple">01°50'58.7"S, 103°18'00.5"E</named-content></named-content>; elev. 56 m; 5 Jun. 2013; J. Drescher leg.; canopy fogging in jungle rubber plantation; <named-content xmlns:xlink="http://www.w3.org/1999/xlink" content-type="dwc:institutional_code" xlink:title="Animal Ecology Group, Johann-Friedrich Blumenbach Institute of Zoology and Anthropology, Georg-August University of Göttingen, Göttingen, Germany" xlink:href="http://grbio.org/institution/universit%C3%A4t-g%C3%B6ttingen" xlink:type="simple">GOET</named-content> 2013_HJ3.2_AraThom035N_001 (to be transferred to <named-content xmlns:xlink="http://www.w3.org/1999/xlink" content-type="dwc:institutional_code" xlink:title="Museum Zoologicum Bogoriense, Cibinong, Bogor, Indonesia" xlink:href="http://grbio.org/institution/museum-zoologicum-bogoriense" xlink:type="simple">MZB</named-content>). <bold><italic>Paratype</italic>.</bold> Indonesia – Jambi Province • 1♂; same data as holotype; <named-content xmlns:xlink="http://www.w3.org/1999/xlink" content-type="dwc:institutional_code" xlink:title="Museum der Natur Hamburg, Hamburg, Germany" xlink:href="http://grbio.org/institution/zoologisches-museum-hamburg" xlink:type="simple">ZMH</named-content><named-content xmlns:xlink="http://www.w3.org/1999/xlink" content-type="dwc:institutional_code" xlink:title="Museum der Natur Hamburg, Hamburg, Germany" xlink:href="http://grbio.org/institution/zoologisches-museum-hamburg" xlink:type="simple">ZMH</named-content>-A0031854 (<named-content xmlns:xlink="http://www.w3.org/1999/xlink" content-type="dwc:institutional_code" xlink:title="Animal Ecology Group, Johann-Friedrich Blumenbach Institute of Zoology and Anthropology, Georg-August University of Göttingen, Göttingen, Germany" xlink:href="http://grbio.org/institution/universit%C3%A4t-g%C3%B6ttingen" xlink:type="simple">GOET</named-content> 2013_HJ3.2_AraThom035N_002). • 1♀; Sarolangun, Air Hitam, Lubuk Kepayang; <named-content xmlns:xlink="http://www.w3.org/1999/xlink" content-type="dwc:verbatimCoordinates" xlink:type="simple"><named-content content-type="geo-json" specific-use="{&#34;type&#34;:&#34;Point&#34;,&#34;coordinates&#34;:[102.789139,-2.085222]}" id="NCID0EIBAI" xlink:type="simple">02°05'06.8"S, 102°47'20.9"E</named-content></named-content>; elev. 70 m; 23 Jun. 2013; J. Drescher leg.; canopy fogging in rubber plantation; <named-content xmlns:xlink="http://www.w3.org/1999/xlink" content-type="dwc:institutional_code" xlink:title="Animal Ecology Group, Johann-Friedrich Blumenbach Institute of Zoology and Anthropology, Georg-August University of Göttingen, Göttingen, Germany" xlink:href="http://grbio.org/institution/universit%C3%A4t-g%C3%B6ttingen" xlink:type="simple">GOET</named-content> 2013_BR2.2_AraThom035N_001 (to be transferred to <named-content xmlns:xlink="http://www.w3.org/1999/xlink" content-type="dwc:institutional_code" xlink:title="Museum Zoologicum Bogoriense, Cibinong, Bogor, Indonesia" xlink:href="http://grbio.org/institution/museum-zoologicum-bogoriense" xlink:type="simple">MZB</named-content>).</p></tp:treatment-sec><tp:treatment-sec sec-type="diagnosis" id="SECID0EXBAI"><title>Diagnosis.</title><p>Males of <italic><tp:taxon-name><tp:taxon-name-part taxon-name-part-type="genus" reg="Ibana">Ibana</tp:taxon-name-part><tp:taxon-name-part taxon-name-part-type="species" reg="svarnadvipa">svarnadvipa</tp:taxon-name-part></tp:taxon-name></italic> Dhiya’ulhaq &amp; Benjamin, sp. nov., can be distinguished from <italic><tp:taxon-name><tp:taxon-name-part taxon-name-part-type="genus" reg="Ibana">Ibana</tp:taxon-name-part><tp:taxon-name-part taxon-name-part-type="species" reg="gan">gan</tp:taxon-name-part></tp:taxon-name></italic> Liu &amp; S. Q. Li, 2022 and <italic><tp:taxon-name><tp:taxon-name-part taxon-name-part-type="genus" reg="Ibana">Ibana</tp:taxon-name-part><tp:taxon-name-part taxon-name-part-type="species" reg="senagang">senagang</tp:taxon-name-part></tp:taxon-name></italic> Benjamin, 2014 by the slightly dorsally curved <abbrev xmlns:xlink="http://www.w3.org/1999/xlink" xlink:title="ventral tibial apophysis of the male palp" id="ABBRID0E5CAI" xlink:type="simple">VTA</abbrev> (Figs <xref ref-type="fig" rid="F15">15D, F</xref>, <xref ref-type="fig" rid="F17">17B</xref> vs oblique with a flexed-back tip in <italic><tp:taxon-name><tp:taxon-name-part taxon-name-part-type="genus" reg="Ibana">I.</tp:taxon-name-part><tp:taxon-name-part taxon-name-part-type="species" reg="senagang">senagang</tp:taxon-name-part></tp:taxon-name></italic>, <xref ref-type="bibr" rid="B5">Benjamin 2016</xref>: fig. 3A; absent in <italic><tp:taxon-name><tp:taxon-name-part taxon-name-part-type="genus" reg="Ibana">I.</tp:taxon-name-part><tp:taxon-name-part taxon-name-part-type="species" reg="gan">gan</tp:taxon-name-part></tp:taxon-name></italic>, Zhong, Zheng &amp; Liu, 2022: fig. 1E–G) and roughly triangular conductor with long-tapering tip (Figs <xref ref-type="fig" rid="F15">15E</xref>, <xref ref-type="fig" rid="F17">17A</xref> vs triangular with abruptly narrowing tip in <italic><tp:taxon-name><tp:taxon-name-part taxon-name-part-type="genus" reg="Ibana">I.</tp:taxon-name-part><tp:taxon-name-part taxon-name-part-type="species" reg="senagang">senagang</tp:taxon-name-part></tp:taxon-name></italic>; absent in <italic><tp:taxon-name><tp:taxon-name-part taxon-name-part-type="genus" reg="Ibana">I.</tp:taxon-name-part><tp:taxon-name-part taxon-name-part-type="species" reg="gan">gan</tp:taxon-name-part></tp:taxon-name></italic>). Females can be distinguished by the <abbrev xmlns:xlink="http://www.w3.org/1999/xlink" xlink:title="copulatory openings" id="ABBRID0ECFAI" xlink:type="simple">CO</abbrev> positioned at the posterior end of spermatheca (Fig. <xref ref-type="fig" rid="F17">17C</xref> vs anterior to spermatheca in <italic><tp:taxon-name><tp:taxon-name-part taxon-name-part-type="genus" reg="Ibana">I.</tp:taxon-name-part><tp:taxon-name-part taxon-name-part-type="species" reg="gan">gan</tp:taxon-name-part></tp:taxon-name></italic>, at middle length of spermatheca in <italic><tp:taxon-name><tp:taxon-name-part taxon-name-part-type="genus" reg="Ibana">I.</tp:taxon-name-part><tp:taxon-name-part taxon-name-part-type="species" reg="senagang">senagang</tp:taxon-name-part></tp:taxon-name></italic><xref ref-type="bibr" rid="B10">Liu et al. 2022</xref>: figs 2, 3; <xref ref-type="bibr" rid="B5">Benjamin 2016</xref>: fig. 3B, C). Additionally, both sexes are rather uniformly coloured yellowish brown, with a pair of red stripes that cross the eye region (Figs <xref ref-type="fig" rid="F15">15A–C</xref>, <xref ref-type="fig" rid="F16">16A, B</xref> vs abdomen with a large, dark median band <italic><tp:taxon-name><tp:taxon-name-part taxon-name-part-type="genus" reg="Ibana">I.</tp:taxon-name-part><tp:taxon-name-part taxon-name-part-type="species" reg="gan">gan</tp:taxon-name-part></tp:taxon-name></italic>, red cephalic stripes absent in both <italic><tp:taxon-name><tp:taxon-name-part taxon-name-part-type="genus" reg="Ibana">I.</tp:taxon-name-part><tp:taxon-name-part taxon-name-part-type="species" reg="gan">gan</tp:taxon-name-part></tp:taxon-name></italic> and <italic><tp:taxon-name><tp:taxon-name-part taxon-name-part-type="genus" reg="Ibana">I.</tp:taxon-name-part><tp:taxon-name-part taxon-name-part-type="species" reg="senagang">senagang</tp:taxon-name-part></tp:taxon-name></italic>; Zhong, Zheng &amp; Liu, 2022: figs 1A, B, 2A, B; <xref ref-type="bibr" rid="B5">Benjamin 2016</xref>: fig. 1G).</p><fig id="F15" position="float" orientation="portrait"><object-id xmlns:xlink="http://www.w3.org/1999/xlink" content-type="doi" xlink:type="simple">10.3897/zookeys.1241.148348.figure15</object-id><object-id xmlns:xlink="http://www.w3.org/1999/xlink" content-type="arpha" xlink:type="simple">D633F8F7-0E90-57BF-A036-F49ACDCBBE17</object-id><label>Figure 15.</label><caption><p><italic><tp:taxon-name><tp:taxon-name-part taxon-name-part-type="genus" reg="Ibana">Ibana</tp:taxon-name-part><tp:taxon-name-part taxon-name-part-type="species" reg="svarnadvipa">svarnadvipa</tp:taxon-name-part></tp:taxon-name></italic> Dhiya’ulhaq &amp; Benjamin, sp. nov., male (holotype 2013_HJ3.2_AraThom035N_001) <bold>A, B</bold> habitus <bold>A</bold> dorsal view <bold>B</bold> ventral view <bold>C</bold> eye region, frontal view <bold>D–F</bold> left palp <bold>D</bold> prolateral view <bold>E</bold> ventral view <bold>F</bold> retrolateral view. Scale bars: 1 mm (<bold>A, B</bold>); 0.5 mm (<bold>C</bold>); 0.2 mm (<bold>D–F</bold>).</p></caption><graphic xmlns:xlink="http://www.w3.org/1999/xlink" xlink:href="zookeys-1241-205_article-148348__-g015.jpg" position="float" orientation="portrait" xlink:type="simple" id="oo_1352800.jpg"><uri content-type="original_file" xlink:type="simple">https://binary.pensoft.net/fig/1352800</uri></graphic></fig></tp:treatment-sec><tp:treatment-sec sec-type="description" id="SECID0EDJAI"><title>Description.</title><p><bold>Male</bold> (holotype 2013_HJ3.2_AraThom035N_001; Figs <xref ref-type="fig" rid="F15">15</xref>, <xref ref-type="fig" rid="F17">17A</xref>). Total length 3.54. Carapace length 1.56; width 1.51. Abdomen length 1.98; width 1.56. Diameter of eyes: <abbrev xmlns:xlink="http://www.w3.org/1999/xlink" xlink:title="anterior median eye" id="ABBRID0ETJAI" xlink:type="simple">AME</abbrev> 0.06; <abbrev xmlns:xlink="http://www.w3.org/1999/xlink" xlink:title="anterior lateral eye" id="ABBRID0EXJAI" xlink:type="simple">ALE</abbrev> 0.11; <abbrev xmlns:xlink="http://www.w3.org/1999/xlink" xlink:title="posterior lateral eye" id="ABBRID0E2JAI" xlink:type="simple">PLE</abbrev> 0.12; <abbrev xmlns:xlink="http://www.w3.org/1999/xlink" xlink:title="posterior median eye" id="ABBRID0E6JAI" xlink:type="simple">PME</abbrev> 0.09. Interdistances between eyes: <abbrev xmlns:xlink="http://www.w3.org/1999/xlink" xlink:title="anterior median eye" id="ABBRID0EDKAI" xlink:type="simple">AME</abbrev>–<abbrev xmlns:xlink="http://www.w3.org/1999/xlink" xlink:title="anterior median eye" id="ABBRID0EHKAI" xlink:type="simple">AME</abbrev> 0.07; <abbrev xmlns:xlink="http://www.w3.org/1999/xlink" xlink:title="anterior median eye" id="ABBRID0ELKAI" xlink:type="simple">AME</abbrev>–<abbrev xmlns:xlink="http://www.w3.org/1999/xlink" xlink:title="anterior lateral eye" id="ABBRID0EPKAI" xlink:type="simple">ALE</abbrev> 0.04; <abbrev xmlns:xlink="http://www.w3.org/1999/xlink" xlink:title="anterior lateral eye" id="ABBRID0ETKAI" xlink:type="simple">ALE</abbrev>–<abbrev xmlns:xlink="http://www.w3.org/1999/xlink" xlink:title="anterior lateral eye" id="ABBRID0EXKAI" xlink:type="simple">ALE</abbrev> 0.28; <abbrev xmlns:xlink="http://www.w3.org/1999/xlink" xlink:title="posterior median eye" id="ABBRID0E2KAI" xlink:type="simple">PME</abbrev>–<abbrev xmlns:xlink="http://www.w3.org/1999/xlink" xlink:title="posterior median eye" id="ABBRID0E6KAI" xlink:type="simple">PME</abbrev> 0.14; <abbrev xmlns:xlink="http://www.w3.org/1999/xlink" xlink:title="posterior median eye" id="ABBRID0EDLAI" xlink:type="simple">PME</abbrev>–<abbrev xmlns:xlink="http://www.w3.org/1999/xlink" xlink:title="posterior lateral eye" id="ABBRID0EHLAI" xlink:type="simple">PLE</abbrev> 0.12; <abbrev xmlns:xlink="http://www.w3.org/1999/xlink" xlink:title="anterior lateral eye" id="ABBRID0ELLAI" xlink:type="simple">ALE</abbrev>–<abbrev xmlns:xlink="http://www.w3.org/1999/xlink" xlink:title="posterior lateral eye" id="ABBRID0EPLAI" xlink:type="simple">PLE</abbrev> 0.11; <abbrev xmlns:xlink="http://www.w3.org/1999/xlink" xlink:title="anterior median eye" id="ABBRID0ETLAI" xlink:type="simple">AME</abbrev>–<abbrev xmlns:xlink="http://www.w3.org/1999/xlink" xlink:title="posterior median eye" id="ABBRID0EXLAI" xlink:type="simple">PME</abbrev> 0.19; <abbrev xmlns:xlink="http://www.w3.org/1999/xlink" xlink:title="posterior lateral eye" id="ABBRID0E2LAI" xlink:type="simple">PLE</abbrev>–<abbrev xmlns:xlink="http://www.w3.org/1999/xlink" xlink:title="posterior lateral eye" id="ABBRID0E6LAI" xlink:type="simple">PLE</abbrev> 0.53. Leg measurements: leg I 8.55 (2.21, 0.55, 2.45, 2.12, 1.22); leg II 8.95 (2.48, 0.54, 2.59, 2.10, 1.24); leg III 4.55 (1.38, 0.38, 1.26, 1.00, 0.53); leg IV 4.78 (1.47, 0.37, 1.33, 1.12, 0.49). Carapace pear shaped, yellow; cephalic region with a pair of diagonal red stripes that cross the ocular area; <abbrev xmlns:xlink="http://www.w3.org/1999/xlink" xlink:title="anterior eye row" id="ABBRID0EDMAI" xlink:type="simple">AER</abbrev> recurved; <abbrev xmlns:xlink="http://www.w3.org/1999/xlink" xlink:title="posterior eye row" id="ABBRID0EHMAI" xlink:type="simple">PER</abbrev> slightly recurved. Legs yellow, uniformly coloured. Abdomen oval, pale yellow. Palp (Figs <xref ref-type="fig" rid="F15">15D–F</xref>, <xref ref-type="fig" rid="F17">17A, B</xref>): cymbium 1.5 × the length of tibia. Conductor subtriangular; distal part tapering. Embolus long, filiform. Tibia with three strong macrosetae, prolateral to the <abbrev xmlns:xlink="http://www.w3.org/1999/xlink" xlink:title="ventral tibial apophysis of the male palp" id="ABBRID0ETMAI" xlink:type="simple">VTA</abbrev>. <abbrev xmlns:xlink="http://www.w3.org/1999/xlink" xlink:title="ventral tibial apophysis of the male palp" id="ABBRID0EXMAI" xlink:type="simple">VTA</abbrev> slightly dorsally curved; tip rounded.</p><p><bold>Female</bold> (paratype 2013_BR2.2_AraThom035N_001; Figs <xref ref-type="fig" rid="F16">16</xref>, <xref ref-type="fig" rid="F17">17C, D</xref>). Total length 3.14. Carapace length 1.52; width 1.52. Abdomen length 1.62; width 1.26. Diameter of eyes: <abbrev xmlns:xlink="http://www.w3.org/1999/xlink" xlink:title="anterior median eye" id="ABBRID0EHNAI" xlink:type="simple">AME</abbrev> 0.05; <abbrev xmlns:xlink="http://www.w3.org/1999/xlink" xlink:title="anterior lateral eye" id="ABBRID0ELNAI" xlink:type="simple">ALE</abbrev> 0.11; <abbrev xmlns:xlink="http://www.w3.org/1999/xlink" xlink:title="posterior lateral eye" id="ABBRID0EPNAI" xlink:type="simple">PLE</abbrev> 0.12; <abbrev xmlns:xlink="http://www.w3.org/1999/xlink" xlink:title="posterior median eye" id="ABBRID0ETNAI" xlink:type="simple">PME</abbrev> 0.08. Interdistances between eyes: <abbrev xmlns:xlink="http://www.w3.org/1999/xlink" xlink:title="anterior median eye" id="ABBRID0EXNAI" xlink:type="simple">AME</abbrev>–<abbrev xmlns:xlink="http://www.w3.org/1999/xlink" xlink:title="anterior median eye" id="ABBRID0E2NAI" xlink:type="simple">AME</abbrev> 0.08; <abbrev xmlns:xlink="http://www.w3.org/1999/xlink" xlink:title="anterior median eye" id="ABBRID0E6NAI" xlink:type="simple">AME</abbrev>–<abbrev xmlns:xlink="http://www.w3.org/1999/xlink" xlink:title="anterior lateral eye" id="ABBRID0EDOAI" xlink:type="simple">ALE</abbrev> 0.05; <abbrev xmlns:xlink="http://www.w3.org/1999/xlink" xlink:title="anterior lateral eye" id="ABBRID0EHOAI" xlink:type="simple">ALE</abbrev>–<abbrev xmlns:xlink="http://www.w3.org/1999/xlink" xlink:title="anterior lateral eye" id="ABBRID0ELOAI" xlink:type="simple">ALE</abbrev> 0.29; <abbrev xmlns:xlink="http://www.w3.org/1999/xlink" xlink:title="posterior median eye" id="ABBRID0EPOAI" xlink:type="simple">PME</abbrev>–<abbrev xmlns:xlink="http://www.w3.org/1999/xlink" xlink:title="posterior median eye" id="ABBRID0ETOAI" xlink:type="simple">PME</abbrev> 0.15; <abbrev xmlns:xlink="http://www.w3.org/1999/xlink" xlink:title="posterior median eye" id="ABBRID0EXOAI" xlink:type="simple">PME</abbrev>–<abbrev xmlns:xlink="http://www.w3.org/1999/xlink" xlink:title="posterior lateral eye" id="ABBRID0E2OAI" xlink:type="simple">PLE</abbrev> 0.13; <abbrev xmlns:xlink="http://www.w3.org/1999/xlink" xlink:title="anterior lateral eye" id="ABBRID0E6OAI" xlink:type="simple">ALE</abbrev>–<abbrev xmlns:xlink="http://www.w3.org/1999/xlink" xlink:title="posterior lateral eye" id="ABBRID0EDPAI" xlink:type="simple">PLE</abbrev> 0.11; <abbrev xmlns:xlink="http://www.w3.org/1999/xlink" xlink:title="anterior median eye" id="ABBRID0EHPAI" xlink:type="simple">AME</abbrev>–<abbrev xmlns:xlink="http://www.w3.org/1999/xlink" xlink:title="posterior median eye" id="ABBRID0ELPAI" xlink:type="simple">PME</abbrev> 0.19; <abbrev xmlns:xlink="http://www.w3.org/1999/xlink" xlink:title="posterior lateral eye" id="ABBRID0EPPAI" xlink:type="simple">PLE</abbrev>–<abbrev xmlns:xlink="http://www.w3.org/1999/xlink" xlink:title="posterior lateral eye" id="ABBRID0ETPAI" xlink:type="simple">PLE</abbrev> 0.55. Leg measurements: leg I 7.72 (2.13, 0.58, 2.28, 1.78, 0.95); leg II 7.86 (2.27, 0.57, 2.28, 1.71, 1.03); leg III 4.08 (1.27, 0.42, 1.05, 0.86, 0.48); leg IV 4.18 (1.39, 0.38, 1.13, 0.94, 0.34). Female habitus as in male, except the carapace and abdomen is slightly darker in colour. Epigynum (Figs <xref ref-type="fig" rid="F16">16C–E</xref>, <xref ref-type="fig" rid="F17">17C, D</xref>): atrium longer than wide, posterior half bordered by a thin flap. <abbrev xmlns:xlink="http://www.w3.org/1999/xlink" xlink:title="copulatory openings" id="ABBRID0E6PAI" xlink:type="simple">CO</abbrev> hidden by aforementioned flap, positioned posterior to spermatheca. <abbrev xmlns:xlink="http://www.w3.org/1999/xlink" xlink:title="copulatory ducts" id="ABBRID0EDQAI" xlink:type="simple">CD</abbrev> long, going around the inner side of spermatheca before joining at the anterior side. Spermatheca inverted pear-shaped. <abbrev xmlns:xlink="http://www.w3.org/1999/xlink" xlink:title="fertilisation ducts" id="ABBRID0EHQAI" xlink:type="simple">FD</abbrev> half of spermatheca length.</p><fig id="F16" position="float" orientation="portrait"><object-id xmlns:xlink="http://www.w3.org/1999/xlink" content-type="doi" xlink:type="simple">10.3897/zookeys.1241.148348.figure16</object-id><object-id xmlns:xlink="http://www.w3.org/1999/xlink" content-type="arpha" xlink:type="simple">51CECE3F-CC71-5135-8326-DF8A607B61E6</object-id><label>Figure 16.</label><caption><p><italic><tp:taxon-name><tp:taxon-name-part taxon-name-part-type="genus" reg="Ibana">Ibana</tp:taxon-name-part><tp:taxon-name-part taxon-name-part-type="species" reg="svarnadvipa">svarnadvipa</tp:taxon-name-part></tp:taxon-name></italic> Dhiya’ulhaq &amp; Benjamin, sp. nov., female (paratype 2013_BR2.2_AraThom035N_001) <bold>A, B</bold> habitus <bold>A</bold> dorsal view <bold>B</bold> ventral view <bold>C–E</bold> epigynum <bold>C</bold> ventral view <bold>D</bold> cleared, ventral view <bold>E</bold> cleared, dorsal view. Scale bars: 1 mm (<bold>A, B</bold>); 0.1 mm (<bold>C–E</bold>).</p></caption><graphic xmlns:xlink="http://www.w3.org/1999/xlink" xlink:href="zookeys-1241-205_article-148348__-g016.jpg" position="float" orientation="portrait" xlink:type="simple" id="oo_1352801.jpg"><uri content-type="original_file" xlink:type="simple">https://binary.pensoft.net/fig/1352801</uri></graphic></fig><fig id="F17" position="float" orientation="portrait"><object-id xmlns:xlink="http://www.w3.org/1999/xlink" content-type="doi" xlink:type="simple">10.3897/zookeys.1241.148348.figure17</object-id><object-id xmlns:xlink="http://www.w3.org/1999/xlink" content-type="arpha" xlink:type="simple">05C17720-5B8F-5DA1-B817-E4E3540BA43D</object-id><label>Figure 17.</label><caption><p><italic><tp:taxon-name><tp:taxon-name-part taxon-name-part-type="genus" reg="Ibana">Ibana</tp:taxon-name-part><tp:taxon-name-part taxon-name-part-type="species" reg="svarnadvipa">svarnadvipa</tp:taxon-name-part></tp:taxon-name></italic> Dhiya’ulhaq &amp; Benjamin, sp. nov <bold>A, B</bold> male (holotype 2013_HJ3.2_AraThom035N_001), left palp <bold>A</bold> ventral view <bold>B</bold> tibia, retrolateral view <bold>C, D</bold> female (paratype 013_BR2.2_AraThom035N_001), epigynum <bold>C</bold> ventral view <bold>D</bold> dorsal view. Abbreviations: C = conductor; <abbrev xmlns:xlink="http://www.w3.org/1999/xlink" xlink:title="copulatory ducts" id="ABBRID0EUSAI" xlink:type="simple">CD</abbrev> = copulatory duct; <abbrev xmlns:xlink="http://www.w3.org/1999/xlink" xlink:title="copulatory openings" id="ABBRID0EYSAI" xlink:type="simple">CO</abbrev> = copulatory opening; E = embolus; <abbrev xmlns:xlink="http://www.w3.org/1999/xlink" xlink:title="fertilisation ducts" id="ABBRID0E3SAI" xlink:type="simple">FD</abbrev> = fertilisation duct; <abbrev xmlns:xlink="http://www.w3.org/1999/xlink" xlink:title="median apophysis of male palp" id="ABBRID0EATAI" xlink:type="simple">MA</abbrev> = median apophysis; S = spermatheca; <abbrev xmlns:xlink="http://www.w3.org/1999/xlink" xlink:title="ventral tibial apophysis of the male palp" id="ABBRID0EETAI" xlink:type="simple">VTA</abbrev> = ventral tibial apophysis. Scale bars: 0.2 mm (A); 0.1 mm (<bold>B–D</bold>).</p></caption><graphic xmlns:xlink="http://www.w3.org/1999/xlink" xlink:href="zookeys-1241-205_article-148348__-g017.jpg" position="float" orientation="portrait" xlink:type="simple" id="oo_1352802.jpg"><uri content-type="original_file" xlink:type="simple">https://binary.pensoft.net/fig/1352802</uri></graphic></fig></tp:treatment-sec><tp:treatment-sec sec-type="etymology" id="SECID0EPTAI"><title>Etymology.</title><p>The specific epithet is taken from an ancient name for Sumatra, which is Sanskrit for ‘island of gold’. Also referring to the colouration of the species in ethanol. Noun in apposition.</p></tp:treatment-sec><tp:treatment-sec sec-type="distribution" id="SECID0EUTAI"><title>Distribution.</title><p>Indonesia (Sumatra: North Sumatra and Jambi Province) Fig. <xref ref-type="fig" rid="F29">29</xref>.</p></tp:treatment-sec><tp:treatment-sec><!--Section generated to contain objects referenced in tp:taxon-treatment.--><fig id="F29" position="float" orientation="portrait"><object-id xmlns:xlink="http://www.w3.org/1999/xlink" content-type="doi" xlink:type="simple">10.3897/zookeys.1241.148348.figure29</object-id><object-id xmlns:xlink="http://www.w3.org/1999/xlink" content-type="arpha" xlink:type="simple">4364D9F3-5A42-5F76-9FAA-5A8FD1357F0F</object-id><label>Figure 29.</label><caption><p>Distribution of examined <tp:taxon-name><tp:taxon-name-part taxon-name-part-type="family">Thomisidae</tp:taxon-name-part></tp:taxon-name> species from the <italic><tp:taxon-name><tp:taxon-name-part taxon-name-part-type="genus" reg="Epidius">Epidius</tp:taxon-name-part></tp:taxon-name></italic> clade (sensu Benjamin, 2011) prior to the present study, as well as the sampling location of the current study in Jambi Province, Sumatra, Indonesia (green flag). The new genus and the five new species described in the present study are all from the same study location, i.e., a replicated plot design across lowland rainforest, ‘jungle rubber’ (rubber agroforestry), and smallholder monoculture plantations of rubber and oil palm in Jambi’s lowlands (<xref ref-type="bibr" rid="B8">Drescher et al. 2016</xref>).</p></caption><graphic xmlns:xlink="http://www.w3.org/1999/xlink" xlink:href="zookeys-1241-205_article-148348__-g029.jpg" position="float" orientation="portrait" xlink:type="simple" id="oo_1352814.jpg"><uri content-type="original_file" xlink:type="simple">https://binary.pensoft.net/fig/1352814</uri></graphic></fig></tp:treatment-sec><ref-list><ref id="B5"><mixed-citation xmlns:xlink="http://www.w3.org/1999/xlink" xlink:type="simple"><person-group><name name-style="western"><surname>Benjamin</surname><given-names>SP</given-names></name></person-group> (<year>2016</year>) <article-title>Revision of <italic><tp:taxon-name><tp:taxon-name-part taxon-name-part-type="genus">Cebrenninus</tp:taxon-name-part></tp:taxon-name></italic> Simon, 1887 with description of one new genus and six new species (<tp:taxon-name><tp:taxon-name-part taxon-name-part-type="order">Araneae</tp:taxon-name-part></tp:taxon-name>: <tp:taxon-name><tp:taxon-name-part taxon-name-part-type="family">Thomisidae</tp:taxon-name-part></tp:taxon-name>).</article-title><source>Revue Suisse de Zoologie</source><volume>123</volume>(<issue>1</issue>): <fpage>179</fpage>–<lpage>200</lpage>. <ext-link xlink:href="10.5281/zenodo.46304" ext-link-type="doi" xlink:type="simple">https://doi.org/10.5281/zenodo.46304</ext-link></mixed-citation></ref><ref id="B10"><mixed-citation xmlns:xlink="http://www.w3.org/1999/xlink" xlink:type="simple"><person-group><name name-style="western"><surname>Liu</surname><given-names>KK</given-names></name><name name-style="western"><surname>Li</surname><given-names>WH</given-names></name><name name-style="western"><surname>Yao</surname><given-names>YB</given-names></name><name name-style="western"><surname>Li</surname><given-names>CZ</given-names></name><name name-style="western"><surname>Li</surname><given-names>SQ</given-names></name></person-group> (<year>2022</year>) The first record of the thomisid genus <italic><tp:taxon-name><tp:taxon-name-part taxon-name-part-type="genus">Ibana</tp:taxon-name-part></tp:taxon-name></italic> Benjamin, 2014 (<tp:taxon-name><tp:taxon-name-part taxon-name-part-type="order">Araneae</tp:taxon-name-part></tp:taxon-name>, <tp:taxon-name><tp:taxon-name-part taxon-name-part-type="family">Thomisidae</tp:taxon-name-part></tp:taxon-name>) from China, with the description of a new species. Biodiversity Data Journal 10: e93637. <ext-link xlink:href="10.3897/BDJ.10.e93637" ext-link-type="doi" xlink:type="simple">https://doi.org/10.3897/BDJ.10.e93637</ext-link></mixed-citation></ref><ref id="B8"><mixed-citation xmlns:xlink="http://www.w3.org/1999/xlink" xlink:type="simple"><person-group><name name-style="western"><surname>Drescher</surname><given-names>J</given-names></name><name name-style="western"><surname>Rembold</surname><given-names>K</given-names></name><name name-style="western"><surname>Allen</surname><given-names>K</given-names></name><name name-style="western"><surname>Beckschäfer</surname><given-names>P</given-names></name><name name-style="western"><surname>Buchori</surname><given-names>D</given-names></name><name name-style="western"><surname>Clough</surname><given-names>Y</given-names></name><name name-style="western"><surname>Faust</surname><given-names>H</given-names></name><name name-style="western"><surname>Fauzi</surname><given-names>AM</given-names></name><name name-style="western"><surname>Gunawan</surname><given-names>D</given-names></name><name name-style="western"><surname>Hertel</surname><given-names>D</given-names></name><name name-style="western"><surname>Irawan</surname><given-names>B</given-names></name><name name-style="western"><surname>Jaya</surname><given-names>INS</given-names></name><name name-style="western"><surname>Klarner</surname><given-names>B</given-names></name><name name-style="western"><surname>Kleinn</surname><given-names>C</given-names></name><name name-style="western"><surname>Knohl</surname><given-names>A</given-names></name><name name-style="western"><surname>Kotowska</surname><given-names>MM</given-names></name><name name-style="western"><surname>Krashevska</surname><given-names>V</given-names></name><name name-style="western"><surname>Krishna</surname><given-names>V</given-names></name><name name-style="western"><surname>Leuschner</surname><given-names>C</given-names></name><name name-style="western"><surname>Lorenz</surname><given-names>W</given-names></name><name name-style="western"><surname>Meijide</surname><given-names>A</given-names></name><name name-style="western"><surname>Melati</surname><given-names>D</given-names></name><name name-style="western"><surname>Nomura</surname><given-names>M</given-names></name><name name-style="western"><surname>Pérez-Cruzado</surname><given-names>C</given-names></name><name name-style="western"><surname>Qaim</surname><given-names>M</given-names></name><name name-style="western"><surname>Siregar</surname><given-names>IT</given-names></name><name name-style="western"><surname>Steinebach</surname><given-names>S</given-names></name><name name-style="western"><surname>Tjoa</surname><given-names>A</given-names></name><name name-style="western"><surname>Tscharntke</surname><given-names>T</given-names></name><name name-style="western"><surname>Wick</surname><given-names>B</given-names></name><name name-style="western"><surname>Wiegand</surname><given-names>K</given-names></name><name name-style="western"><surname>Kreft</surname><given-names>H</given-names></name><name name-style="western"><surname>Scheu</surname><given-names>S</given-names></name></person-group> (<year>2016</year>) Ecological and socio-economic functions across Tropical Land Use Systems after rainforest conversion. Philosophical Transactions of the Royal Society B: Biological Sciences 371: 20150275. <ext-link xlink:href="10.1098/rstb.2015.0275" ext-link-type="doi" xlink:type="simple">https://doi.org/10.1098/rstb.2015.0275</ext-link></mixed-citation></ref></ref-list></tp:taxon-treatment>
