# Supplementary material for: ﻿Expanding the taxonomy of crab spiders (Araneae, Thomisidae) in Sumatra: a new genus, five new species, and regional records
Source: Zookeys. 2025 Jun 13;1241:205–46. doi: 10.3897/zookeys.1241.148348 (PMC12238998; doi:10.3897/zookeys.1241.148348)
Supplement: XML Treatment for Pharta roseomaculata [file zookeys.1241.148348-treatment10.xml]

<!DOCTYPE tp:taxon-treatment
  PUBLIC "-//TaxonX//DTD Taxonomic Treatment Publishing DTD v0 20100105//EN" "tax-treatment-NSO.dtd">
<tp:taxon-treatment xmlns:tp="http://www.plazi.org/taxpub"><tp:treatment-meta><kwd-group><label>Taxon classification</label><kwd>
                <named-content content-type="kingdom">Animalia</named-content>
              </kwd><kwd>
                <named-content content-type="order">Araneae</named-content>
              </kwd><kwd>
                <named-content content-type="family">Thomisidae</named-content>
              </kwd></kwd-group><mixed-citation publication-type="journal"><person-group><name><surname>Dhiya'ulhaq</surname><given-names>Naufal Urfi</given-names></name><name><surname>Benjamin</surname><given-names>Suresh P.</given-names></name><name><surname>Buchori</surname><given-names>Damayanti</given-names></name><name><surname>Hidayat</surname><given-names>Purnama</given-names></name><name><surname>Scheu</surname><given-names>Stefan</given-names></name><name><surname>Drescher</surname><given-names>Jochen</given-names></name></person-group><article-title>﻿Expanding the taxonomy of crab spiders (<tp:taxon-name><tp:taxon-name-part taxon-name-part-type="order">Araneae</tp:taxon-name-part></tp:taxon-name>, <tp:taxon-name><tp:taxon-name-part taxon-name-part-type="family">Thomisidae</tp:taxon-name-part></tp:taxon-name>) in Sumatra: a new genus, five new species, and regional records</article-title><source>Zookeys</source><day>13</day><month>06</month><year>2025</year><volume>1241</volume><fpage>205</fpage><lpage>246</lpage><pub-id pub-id-type="doi">10.3897/zookeys.1241.148348</pub-id></mixed-citation></tp:treatment-meta><tp:nomenclature><label>﻿</label><tp:taxon-name>
              <object-id xmlns:xlink="http://www.w3.org/1999/xlink" content-type="arpha" xlink:type="simple">ED6F2879-4E0C-578D-8627-DB938822013B</object-id>
              <tp:taxon-name-part taxon-name-part-type="genus" reg="Pharta">Pharta</tp:taxon-name-part>
              <tp:taxon-name-part taxon-name-part-type="species" reg="roseomaculata">roseomaculata</tp:taxon-name-part>
              <object-id xmlns:xlink="http://www.w3.org/1999/xlink" content-type="zoobank" xlink:type="simple">https://zoobank.org/A254A6D8-9815-44D1-9664-924A2359B9F4</object-id>
            </tp:taxon-name><tp:taxon-authority>Dhiya’ulhaq &amp; Benjamin</tp:taxon-authority><tp:taxon-status xmlns:xlink="http://www.w3.org/1999/xlink" xlink:type="simple">sp. nov.</tp:taxon-status><xref ref-type="fig" rid="F21">Figs 21</xref><xref ref-type="fig" rid="F22">, 22</xref></tp:nomenclature><tp:treatment-sec sec-type="type material" id="SECID0ESHBI"><title>Type material.</title><p><bold><italic>Holotype</italic>.</bold> Indonesia – Jambi Province • 1♀; Batang Hari, Hutan Harapan Conservation Area; <named-content xmlns:xlink="http://www.w3.org/1999/xlink" content-type="dwc:verbatimCoordinates" xlink:type="simple"><named-content content-type="geo-json" specific-use="{&#34;type&#34;:&#34;Point&#34;,&#34;coordinates&#34;:[103.361611,-2.152583]}" id="NCID0EAIBI" xlink:type="simple">02°09'09.3"S, 103°21'41.8"E</named-content></named-content>; elev. 65 m; 19 Jul. 2013; J. Drescher leg.; canopy fogging in rainforest; <named-content xmlns:xlink="http://www.w3.org/1999/xlink" content-type="dwc:institutional_code" xlink:title="Animal Ecology Group, Johann-Friedrich Blumenbach Institute of Zoology and Anthropology, Georg-August University of Göttingen, Göttingen, Germany" xlink:href="http://grbio.org/institution/universit%C3%A4t-g%C3%B6ttingen" xlink:type="simple">GOET</named-content> 2013_HF1.1_AraThom044N_001 (to be transferred to <named-content xmlns:xlink="http://www.w3.org/1999/xlink" content-type="dwc:institutional_code" xlink:title="Museum Zoologicum Bogoriense, Cibinong, Bogor, Indonesia" xlink:href="http://grbio.org/institution/museum-zoologicum-bogoriense" xlink:type="simple">MZB</named-content>).</p></tp:treatment-sec><tp:treatment-sec sec-type="diagnosis" id="SECID0EPIBI"><title>Diagnosis.</title><p>Females of <italic><tp:taxon-name><tp:taxon-name-part taxon-name-part-type="genus" reg="Pharta">Pharta</tp:taxon-name-part><tp:taxon-name-part taxon-name-part-type="species" reg="roseomaculata">roseomaculata</tp:taxon-name-part></tp:taxon-name></italic> Dhiya’ulhaq &amp; Benjamin, sp. nov., are similar to <italic><tp:taxon-name><tp:taxon-name-part taxon-name-part-type="genus" reg="Pharta">Pharta</tp:taxon-name-part><tp:taxon-name-part taxon-name-part-type="species" reg="sudmannorum">sudmannorum</tp:taxon-name-part></tp:taxon-name></italic> Benjamin, 2014 in having a roughly 8-shaped spermatheca and very dark, funnel-shaped <abbrev xmlns:xlink="http://www.w3.org/1999/xlink" xlink:title="copulatory openings" id="ABBRID0ELJBI" xlink:type="simple">CO</abbrev>, but can be distinguished by outward facing <abbrev xmlns:xlink="http://www.w3.org/1999/xlink" xlink:title="copulatory openings" id="ABBRID0EPJBI" xlink:type="simple">CO</abbrev> (Figs <xref ref-type="fig" rid="F21">21D–F</xref>, <xref ref-type="fig" rid="F22">22</xref> vs inward facing, <xref ref-type="bibr" rid="B4">Benjamin 2014</xref>: figs 1E, F, 2E, C) and the anterior part of the spermatheca is slightly larger than the posterior part (vs posterior part larger than anterior).</p><fig id="F21" position="float" orientation="portrait"><object-id xmlns:xlink="http://www.w3.org/1999/xlink" content-type="doi" xlink:type="simple">10.3897/zookeys.1241.148348.figure21</object-id><object-id xmlns:xlink="http://www.w3.org/1999/xlink" content-type="arpha" xlink:type="simple">EB13A009-725F-595A-8410-E618DE02F5EB</object-id><label>Figure 21.</label><caption><p><italic><tp:taxon-name><tp:taxon-name-part taxon-name-part-type="genus" reg="Pharta">Pharta</tp:taxon-name-part><tp:taxon-name-part taxon-name-part-type="species" reg="roseomaculata">roseomaculata</tp:taxon-name-part></tp:taxon-name></italic> Dhiya’ulhaq &amp; Benjamin sp. nov., female (holotype 2013_HF1.1_AraThom044N_001) <bold>A, B</bold> habitus <bold>A</bold> dorsal view <bold>B</bold> ventral view <bold>C</bold> eye region, frontal view <bold>D–F</bold> epigynum <bold>D</bold> ventral view <bold>E</bold> cleared, ventral view <bold>F</bold> cleared, dorsal view. Scale bars: 1 mm (<bold>A, B</bold>); 0.2 mm (<bold>C–F</bold>).</p></caption><graphic xmlns:xlink="http://www.w3.org/1999/xlink" xlink:href="zookeys-1241-205_article-148348__-g021.jpg" position="float" orientation="portrait" xlink:type="simple" id="oo_1352806.jpg"><uri content-type="original_file" xlink:type="simple">https://binary.pensoft.net/fig/1352806</uri></graphic></fig><fig id="F22" position="float" orientation="portrait"><object-id xmlns:xlink="http://www.w3.org/1999/xlink" content-type="doi" xlink:type="simple">10.3897/zookeys.1241.148348.figure22</object-id><object-id xmlns:xlink="http://www.w3.org/1999/xlink" content-type="arpha" xlink:type="simple">FAD2F577-4118-53F8-B805-553178BFF3B4</object-id><label>Figure 22.</label><caption><p><italic><tp:taxon-name><tp:taxon-name-part taxon-name-part-type="genus" reg="Pharta">Pharta</tp:taxon-name-part><tp:taxon-name-part taxon-name-part-type="species" reg="roseomaculata">roseomaculata</tp:taxon-name-part></tp:taxon-name></italic> Dhiya’ulhaq &amp; Benjamin sp. nov., female (holotype 2013_HF1.1_AraThom044N_001) <bold>A, B</bold> epigynum <bold>A</bold> dorsal view <bold>B</bold> ventral view. Abbreviations: <abbrev xmlns:xlink="http://www.w3.org/1999/xlink" xlink:title="copulatory openings" id="ABBRID0EEMBI" xlink:type="simple">CO</abbrev> = copulatory opening; <abbrev xmlns:xlink="http://www.w3.org/1999/xlink" xlink:title="fertilisation ducts" id="ABBRID0EIMBI" xlink:type="simple">FD</abbrev> = fertilisation duct; S = spermatheca. Scale bars: 0.2 mm.</p></caption><graphic xmlns:xlink="http://www.w3.org/1999/xlink" xlink:href="zookeys-1241-205_article-148348__-g022.jpg" position="float" orientation="portrait" xlink:type="simple" id="oo_1352807.jpg"><uri content-type="original_file" xlink:type="simple">https://binary.pensoft.net/fig/1352807</uri></graphic></fig></tp:treatment-sec><tp:treatment-sec sec-type="description" id="SECID0ERMBI"><title>Description.</title><p><bold>Female</bold> (holotype 2013_HF1.1_AraThom044N_001, Figs <xref ref-type="fig" rid="F21">21</xref>, <xref ref-type="fig" rid="F22">22</xref>). Total length 5.81. Carapace length 2.50; width 2.35. Abdomen length 3.31; width 2.63. Diameter of eyes: <abbrev xmlns:xlink="http://www.w3.org/1999/xlink" xlink:title="anterior median eye" id="ABBRID0EBNBI" xlink:type="simple">AME</abbrev> 0.05; <abbrev xmlns:xlink="http://www.w3.org/1999/xlink" xlink:title="anterior lateral eye" id="ABBRID0EFNBI" xlink:type="simple">ALE</abbrev> 0.12; <abbrev xmlns:xlink="http://www.w3.org/1999/xlink" xlink:title="posterior lateral eye" id="ABBRID0EJNBI" xlink:type="simple">PLE</abbrev> 0.12; <abbrev xmlns:xlink="http://www.w3.org/1999/xlink" xlink:title="posterior median eye" id="ABBRID0ENNBI" xlink:type="simple">PME</abbrev> 0.07. Interdistances between eyes: <abbrev xmlns:xlink="http://www.w3.org/1999/xlink" xlink:title="anterior median eye" id="ABBRID0ERNBI" xlink:type="simple">AME</abbrev>–<abbrev xmlns:xlink="http://www.w3.org/1999/xlink" xlink:title="anterior median eye" id="ABBRID0EVNBI" xlink:type="simple">AME</abbrev> 0.10; <abbrev xmlns:xlink="http://www.w3.org/1999/xlink" xlink:title="anterior median eye" id="ABBRID0EZNBI" xlink:type="simple">AME</abbrev>–<abbrev xmlns:xlink="http://www.w3.org/1999/xlink" xlink:title="anterior lateral eye" id="ABBRID0E4NBI" xlink:type="simple">ALE</abbrev> 0.13; <abbrev xmlns:xlink="http://www.w3.org/1999/xlink" xlink:title="anterior lateral eye" id="ABBRID0EBOBI" xlink:type="simple">ALE</abbrev>–<abbrev xmlns:xlink="http://www.w3.org/1999/xlink" xlink:title="anterior lateral eye" id="ABBRID0EFOBI" xlink:type="simple">ALE</abbrev> 0.44; <abbrev xmlns:xlink="http://www.w3.org/1999/xlink" xlink:title="posterior median eye" id="ABBRID0EJOBI" xlink:type="simple">PME</abbrev>–<abbrev xmlns:xlink="http://www.w3.org/1999/xlink" xlink:title="posterior median eye" id="ABBRID0ENOBI" xlink:type="simple">PME</abbrev> 0.21; <abbrev xmlns:xlink="http://www.w3.org/1999/xlink" xlink:title="posterior median eye" id="ABBRID0EROBI" xlink:type="simple">PME</abbrev>–<abbrev xmlns:xlink="http://www.w3.org/1999/xlink" xlink:title="posterior lateral eye" id="ABBRID0EVOBI" xlink:type="simple">PLE</abbrev> 0.17; <abbrev xmlns:xlink="http://www.w3.org/1999/xlink" xlink:title="anterior lateral eye" id="ABBRID0EZOBI" xlink:type="simple">ALE</abbrev>–<abbrev xmlns:xlink="http://www.w3.org/1999/xlink" xlink:title="posterior lateral eye" id="ABBRID0E4OBI" xlink:type="simple">PLE</abbrev> 0.17; <abbrev xmlns:xlink="http://www.w3.org/1999/xlink" xlink:title="anterior median eye" id="ABBRID0EBPBI" xlink:type="simple">AME</abbrev>–<abbrev xmlns:xlink="http://www.w3.org/1999/xlink" xlink:title="posterior median eye" id="ABBRID0EFPBI" xlink:type="simple">PME</abbrev> 0.26; <abbrev xmlns:xlink="http://www.w3.org/1999/xlink" xlink:title="posterior lateral eye" id="ABBRID0EJPBI" xlink:type="simple">PLE</abbrev>–<abbrev xmlns:xlink="http://www.w3.org/1999/xlink" xlink:title="posterior lateral eye" id="ABBRID0ENPBI" xlink:type="simple">PLE</abbrev> 0.64. Leg measurements: leg I 12.09 (3.67, 1.01, 3.74, 2.52, 1.15); leg II -; leg III 6.05 (1.94, 0.67, 1.67, 1.18, 0.59); leg IV 6.97 (2.28, 0.67, 2.16, 1.17, 0.69). Carapace pear-shaped, pale-pink coloured; eye region yellow; <abbrev xmlns:xlink="http://www.w3.org/1999/xlink" xlink:title="anterior eye row" id="ABBRID0ERPBI" xlink:type="simple">AER</abbrev> recurved; <abbrev xmlns:xlink="http://www.w3.org/1999/xlink" xlink:title="posterior eye row" id="ABBRID0EVPBI" xlink:type="simple">PER</abbrev> recurved. Legs uniformly pale pink. Abdomen oval, dorsally with seven pairs of small pink spots.</p><p>Epigynum (Figs <xref ref-type="fig" rid="F21">21D–F</xref>, <xref ref-type="fig" rid="F22">22</xref>): <abbrev xmlns:xlink="http://www.w3.org/1999/xlink" xlink:title="copulatory openings" id="ABBRID0EDQBI" xlink:type="simple">CO</abbrev> semi-oval. <abbrev xmlns:xlink="http://www.w3.org/1999/xlink" xlink:title="copulatory ducts" id="ABBRID0EHQBI" xlink:type="simple">CD</abbrev> funnel-shaped, anteriorly attached to a sclerotised ‘handle’, ending in a half-loop, very dark in comparison to spermatheca. Spermatheca 8-shaped; anterior part slightly larger than posterior part.</p></tp:treatment-sec><tp:treatment-sec sec-type="etymology" id="SECID0ELQBI"><title>Etymology.</title><p>The specific epithet is taken from Latin and refers to the pink spots on the abdomen.</p></tp:treatment-sec><tp:treatment-sec sec-type="distribution" id="SECID0EQQBI"><title>Distribution.</title><p>Indonesia (Sumatra: Jambi Province) Fig. <xref ref-type="fig" rid="F29">29</xref>.</p></tp:treatment-sec><tp:treatment-sec><!--Section generated to contain objects referenced in tp:taxon-treatment.--><fig id="F29" position="float" orientation="portrait"><object-id xmlns:xlink="http://www.w3.org/1999/xlink" content-type="doi" xlink:type="simple">10.3897/zookeys.1241.148348.figure29</object-id><object-id xmlns:xlink="http://www.w3.org/1999/xlink" content-type="arpha" xlink:type="simple">4364D9F3-5A42-5F76-9FAA-5A8FD1357F0F</object-id><label>Figure 29.</label><caption><p>Distribution of examined <tp:taxon-name><tp:taxon-name-part taxon-name-part-type="family">Thomisidae</tp:taxon-name-part></tp:taxon-name> species from the <italic><tp:taxon-name><tp:taxon-name-part taxon-name-part-type="genus" reg="Epidius">Epidius</tp:taxon-name-part></tp:taxon-name></italic> clade (sensu Benjamin, 2011) prior to the present study, as well as the sampling location of the current study in Jambi Province, Sumatra, Indonesia (green flag). The new genus and the five new species described in the present study are all from the same study location, i.e., a replicated plot design across lowland rainforest, ‘jungle rubber’ (rubber agroforestry), and smallholder monoculture plantations of rubber and oil palm in Jambi’s lowlands (<xref ref-type="bibr" rid="B8">Drescher et al. 2016</xref>).</p></caption><graphic xmlns:xlink="http://www.w3.org/1999/xlink" xlink:href="zookeys-1241-205_article-148348__-g029.jpg" position="float" orientation="portrait" xlink:type="simple" id="oo_1352814.jpg"><uri content-type="original_file" xlink:type="simple">https://binary.pensoft.net/fig/1352814</uri></graphic></fig></tp:treatment-sec><ref-list><ref id="B4"><mixed-citation xmlns:xlink="http://www.w3.org/1999/xlink" xlink:type="simple"><person-group><name name-style="western"><surname>Benjamin</surname><given-names>SP</given-names></name></person-group> (<year>2014</year>) <article-title>Two new species of <italic><tp:taxon-name><tp:taxon-name-part taxon-name-part-type="genus">Pharta</tp:taxon-name-part></tp:taxon-name></italic> Thorell, 1891 with the description of <italic><tp:taxon-name><tp:taxon-name-part taxon-name-part-type="genus">Ibana</tp:taxon-name-part><tp:taxon-name-part taxon-name-part-type="species">senagang</tp:taxon-name-part></tp:taxon-name></italic> gen. et sp. nov. (<tp:taxon-name><tp:taxon-name-part taxon-name-part-type="order">Araneae</tp:taxon-name-part></tp:taxon-name>: <tp:taxon-name><tp:taxon-name-part taxon-name-part-type="family">Thomisidae</tp:taxon-name-part></tp:taxon-name>).</article-title><source>Zootaxa</source><volume>3894</volume>(<issue>1</issue>): <fpage>177</fpage>–<lpage>182</lpage>. <ext-link xlink:href="10.11646/zootaxa.3894.1.15" ext-link-type="doi" xlink:type="simple">https://doi.org/10.11646/zootaxa.3894.1.15</ext-link></mixed-citation></ref><ref id="B8"><mixed-citation xmlns:xlink="http://www.w3.org/1999/xlink" xlink:type="simple"><person-group><name name-style="western"><surname>Drescher</surname><given-names>J</given-names></name><name name-style="western"><surname>Rembold</surname><given-names>K</given-names></name><name name-style="western"><surname>Allen</surname><given-names>K</given-names></name><name name-style="western"><surname>Beckschäfer</surname><given-names>P</given-names></name><name name-style="western"><surname>Buchori</surname><given-names>D</given-names></name><name name-style="western"><surname>Clough</surname><given-names>Y</given-names></name><name name-style="western"><surname>Faust</surname><given-names>H</given-names></name><name name-style="western"><surname>Fauzi</surname><given-names>AM</given-names></name><name name-style="western"><surname>Gunawan</surname><given-names>D</given-names></name><name name-style="western"><surname>Hertel</surname><given-names>D</given-names></name><name name-style="western"><surname>Irawan</surname><given-names>B</given-names></name><name name-style="western"><surname>Jaya</surname><given-names>INS</given-names></name><name name-style="western"><surname>Klarner</surname><given-names>B</given-names></name><name name-style="western"><surname>Kleinn</surname><given-names>C</given-names></name><name name-style="western"><surname>Knohl</surname><given-names>A</given-names></name><name name-style="western"><surname>Kotowska</surname><given-names>MM</given-names></name><name name-style="western"><surname>Krashevska</surname><given-names>V</given-names></name><name name-style="western"><surname>Krishna</surname><given-names>V</given-names></name><name name-style="western"><surname>Leuschner</surname><given-names>C</given-names></name><name name-style="western"><surname>Lorenz</surname><given-names>W</given-names></name><name name-style="western"><surname>Meijide</surname><given-names>A</given-names></name><name name-style="western"><surname>Melati</surname><given-names>D</given-names></name><name name-style="western"><surname>Nomura</surname><given-names>M</given-names></name><name name-style="western"><surname>Pérez-Cruzado</surname><given-names>C</given-names></name><name name-style="western"><surname>Qaim</surname><given-names>M</given-names></name><name name-style="western"><surname>Siregar</surname><given-names>IT</given-names></name><name name-style="western"><surname>Steinebach</surname><given-names>S</given-names></name><name name-style="western"><surname>Tjoa</surname><given-names>A</given-names></name><name name-style="western"><surname>Tscharntke</surname><given-names>T</given-names></name><name name-style="western"><surname>Wick</surname><given-names>B</given-names></name><name name-style="western"><surname>Wiegand</surname><given-names>K</given-names></name><name name-style="western"><surname>Kreft</surname><given-names>H</given-names></name><name name-style="western"><surname>Scheu</surname><given-names>S</given-names></name></person-group> (<year>2016</year>) Ecological and socio-economic functions across Tropical Land Use Systems after rainforest conversion. Philosophical Transactions of the Royal Society B: Biological Sciences 371: 20150275. <ext-link xlink:href="10.1098/rstb.2015.0275" ext-link-type="doi" xlink:type="simple">https://doi.org/10.1098/rstb.2015.0275</ext-link></mixed-citation></ref></ref-list></tp:taxon-treatment>
