# Supplementary material for: ﻿Expanding the taxonomy of crab spiders (Araneae, Thomisidae) in Sumatra: a new genus, five new species, and regional records
Source: Zookeys. 2025 Jun 13;1241:205–46. doi: 10.3897/zookeys.1241.148348 (PMC12238998; doi:10.3897/zookeys.1241.148348)
Supplement: XML Treatment for Rangkayo [file zookeys.1241.148348-treatment11.xml]

<!DOCTYPE tp:taxon-treatment
  PUBLIC "-//TaxonX//DTD Taxonomic Treatment Publishing DTD v0 20100105//EN" "tax-treatment-NSO.dtd">
<tp:taxon-treatment xmlns:tp="http://www.plazi.org/taxpub"><tp:treatment-meta><kwd-group><label>Taxon classification</label><kwd>
                <named-content content-type="kingdom">Animalia</named-content>
              </kwd><kwd>
                <named-content content-type="order">Araneae</named-content>
              </kwd><kwd>
                <named-content content-type="family">Thomisidae</named-content>
              </kwd></kwd-group><mixed-citation publication-type="journal"><person-group><name><surname>Dhiya'ulhaq</surname><given-names>Naufal Urfi</given-names></name><name><surname>Benjamin</surname><given-names>Suresh P.</given-names></name><name><surname>Buchori</surname><given-names>Damayanti</given-names></name><name><surname>Hidayat</surname><given-names>Purnama</given-names></name><name><surname>Scheu</surname><given-names>Stefan</given-names></name><name><surname>Drescher</surname><given-names>Jochen</given-names></name></person-group><article-title>﻿Expanding the taxonomy of crab spiders (<tp:taxon-name><tp:taxon-name-part taxon-name-part-type="order">Araneae</tp:taxon-name-part></tp:taxon-name>, <tp:taxon-name><tp:taxon-name-part taxon-name-part-type="family">Thomisidae</tp:taxon-name-part></tp:taxon-name>) in Sumatra: a new genus, five new species, and regional records</article-title><source>Zookeys</source><day>13</day><month>06</month><year>2025</year><volume>1241</volume><fpage>205</fpage><lpage>246</lpage><pub-id pub-id-type="doi">10.3897/zookeys.1241.148348</pub-id></mixed-citation></tp:treatment-meta><tp:nomenclature><label>﻿</label><tp:taxon-name>
              <object-id xmlns:xlink="http://www.w3.org/1999/xlink" content-type="arpha" xlink:type="simple">4CCC8EE2-1079-5E35-B1DF-0B084B45CF9C</object-id>
              <tp:taxon-name-part taxon-name-part-type="genus" reg="Rangkayo">Rangkayo</tp:taxon-name-part>
              <object-id xmlns:xlink="http://www.w3.org/1999/xlink" content-type="zoobank" xlink:type="simple">https://zoobank.org/7FD186DF-D786-4DF4-A4B5-DAE94158656B</object-id>
            </tp:taxon-name><tp:taxon-authority>Dhiya’ulhaq &amp; Benjamin</tp:taxon-authority><tp:taxon-status xmlns:xlink="http://www.w3.org/1999/xlink" xlink:type="simple">gen. nov.</tp:taxon-status></tp:nomenclature><tp:treatment-sec sec-type="type species" id="SECID0E6RBI"><title>Type species.</title><p><italic><tp:taxon-name><tp:taxon-name-part taxon-name-part-type="genus" reg="Rangkayo">Rangkayo</tp:taxon-name-part><tp:taxon-name-part taxon-name-part-type="species" reg="hitam">hitam</tp:taxon-name-part></tp:taxon-name></italic> Dhiya’ulhaq &amp; Benjamin, sp. nov.</p></tp:treatment-sec><tp:treatment-sec sec-type="diagnosis" id="SECID0EQSBI"><title>Diagnosis.</title><p>Among the Oriental thomisids of the <italic><tp:taxon-name><tp:taxon-name-part taxon-name-part-type="genus" reg="Epidius">Epidius</tp:taxon-name-part></tp:taxon-name></italic> clade (sensu <xref ref-type="bibr" rid="B2">Benjamin 2011</xref>), <italic><tp:taxon-name><tp:taxon-name-part taxon-name-part-type="genus" reg="Rangkayo">Rangkayo</tp:taxon-name-part></tp:taxon-name></italic> Dhiya’ulhaq &amp; Benjamin, gen. nov., is similar to <italic><tp:taxon-name><tp:taxon-name-part taxon-name-part-type="genus" reg="Epidius">Epidius</tp:taxon-name-part></tp:taxon-name></italic> Thorell, 1877 and <italic><tp:taxon-name><tp:taxon-name-part taxon-name-part-type="genus" reg="Ibana">Ibana</tp:taxon-name-part></tp:taxon-name></italic> Benjamin, 2014 in possessing a row of strong macrosetae ventrally on the distal edge of male palpal tibia and the lack of <abbrev xmlns:xlink="http://www.w3.org/1999/xlink" xlink:title="median apophysis of male palp" id="ABBRID0EWTBI" xlink:type="simple">MA</abbrev>, but can be distinguished from both genera by the shape of cymbium with a prominent apical protrusion and presence of tegular bump. Additionally, it is distinguished from <italic><tp:taxon-name><tp:taxon-name-part taxon-name-part-type="genus" reg="Epidius">Epidius</tp:taxon-name-part></tp:taxon-name></italic> by the long, whiplike embolus and tibia shorter than cymbium and from <italic><tp:taxon-name><tp:taxon-name-part taxon-name-part-type="genus" reg="Ibana">Ibana</tp:taxon-name-part></tp:taxon-name></italic> by the larger conductor with a wide base. The tibia of the two described species lack <abbrev xmlns:xlink="http://www.w3.org/1999/xlink" xlink:title="tegular apophysis of male palp" id="ABBRID0EIUBI" xlink:type="simple">TA</abbrev>, a feature also absent in some species of the other two genera (<italic><tp:taxon-name><tp:taxon-name-part taxon-name-part-type="genus" reg="Ibana">Ibana</tp:taxon-name-part><tp:taxon-name-part taxon-name-part-type="species" reg="gan">gan</tp:taxon-name-part></tp:taxon-name></italic> Liu &amp; S. Q. Li, 2022; <italic><tp:taxon-name><tp:taxon-name-part taxon-name-part-type="genus" reg="Epidius">Epidius</tp:taxon-name-part><tp:taxon-name-part taxon-name-part-type="species" reg="mahavira">mahavira</tp:taxon-name-part></tp:taxon-name></italic> Benjamin, 2017b; <italic><tp:taxon-name><tp:taxon-name-part taxon-name-part-type="genus" reg="Epidius">Epidius</tp:taxon-name-part><tp:taxon-name-part taxon-name-part-type="species" reg="longimanus">longimanus</tp:taxon-name-part></tp:taxon-name></italic> Benjamin, 2017b). Females are unique in having a large, butterfly shaped atrium; very long, convoluted <abbrev xmlns:xlink="http://www.w3.org/1999/xlink" xlink:title="copulatory ducts" id="ABBRID0ENVBI" xlink:type="simple">CD</abbrev> arranged in loops, turns, and folds; small, inconspicuous spermatheca. The latter two characters appear instead superficially similar to the dietine genus <italic><tp:taxon-name><tp:taxon-name-part taxon-name-part-type="genus" reg="Lycopus">Lycopus</tp:taxon-name-part></tp:taxon-name></italic> Thorell, 1895.</p></tp:treatment-sec><tp:treatment-sec sec-type="description" id="SECID0EYVBI"><title>Description.</title><p>Total body length 3–4 mm. Carapace pear-shaped, slightly longer than wide. <abbrev xmlns:xlink="http://www.w3.org/1999/xlink" xlink:title="posterior lateral eye" id="ABBRID0E5VBI" xlink:type="simple">PLE</abbrev>&gt;<abbrev xmlns:xlink="http://www.w3.org/1999/xlink" xlink:title="anterior lateral eye" id="ABBRID0ECWBI" xlink:type="simple">ALE</abbrev>&gt;<abbrev xmlns:xlink="http://www.w3.org/1999/xlink" xlink:title="posterior median eye" id="ABBRID0EGWBI" xlink:type="simple">PME</abbrev>&gt;<abbrev xmlns:xlink="http://www.w3.org/1999/xlink" xlink:title="anterior median eye" id="ABBRID0EKWBI" xlink:type="simple">AME</abbrev>. <abbrev xmlns:xlink="http://www.w3.org/1999/xlink" xlink:title="anterior eye row" id="ABBRID0EOWBI" xlink:type="simple">AER</abbrev> recurved, <abbrev xmlns:xlink="http://www.w3.org/1999/xlink" xlink:title="posterior eye row" id="ABBRID0ESWBI" xlink:type="simple">PER</abbrev> slightly recurved. Legs long and slender; front legs much longer than back legs; leg formula 2143; tarsi and tibiae I and II with several pairs of ventral spines. Abdomen oval. Male palp: cymbium elongated, with an apical extension; embolus very long, whip-like, arising from an extension of the tegulum; conductor present; tegular bump present, situated next to the conductor; tibia ventrally with a row of macrosetae. Epigynum: Atrium large, butterfly-shaped; copulatory ducts very long and convoluted, consisting of loops, turns, and fold; spermatheca small and inconspicuous. Colouration: whole body yellow; eye region slightly darker; abdomen with several pairs of red and white spots dorsally. Hardly any somatic difference between sexes.</p></tp:treatment-sec><tp:treatment-sec sec-type="etymology" id="SECID0EWWBI"><title>Etymology.</title><p>The generic name, as well as the type species, is taken from <tp:taxon-name><tp:taxon-name-part taxon-name-part-type="genus" reg="Rangkayo">Rangkayo</tp:taxon-name-part></tp:taxon-name> Hitam or Orang Kayo Hitam, a legendary king of Jambi central to the foundation myth of Jambi City. Gender masculine.</p></tp:treatment-sec><tp:treatment-sec sec-type="Species composition" id="SECID0ECXBI"><title>Species composition.</title><p><italic><tp:taxon-name><tp:taxon-name-part taxon-name-part-type="genus" reg="Rangkayo">Rangkayo</tp:taxon-name-part><tp:taxon-name-part taxon-name-part-type="species" reg="hitam">hitam</tp:taxon-name-part></tp:taxon-name></italic> Dhiya’ulhaq &amp; Benjamin, sp. nov., <italic><tp:taxon-name><tp:taxon-name-part taxon-name-part-type="genus" reg="Rangkayo">Rangkayo</tp:taxon-name-part><tp:taxon-name-part taxon-name-part-type="species" reg="perkaso">perkaso</tp:taxon-name-part></tp:taxon-name></italic> Dhiya’ulhaq &amp; Benjamin, sp. nov.</p></tp:treatment-sec><ref-list><ref id="B2"><mixed-citation xmlns:xlink="http://www.w3.org/1999/xlink" xlink:type="simple"><person-group><name name-style="western"><surname>Benjamin</surname><given-names>SP</given-names></name></person-group> (<year>2011</year>) <article-title>Phylogenetics and comparative morphology of crab spiders (<tp:taxon-name><tp:taxon-name-part taxon-name-part-type="order">Araneae</tp:taxon-name-part></tp:taxon-name>: <italic><tp:taxon-name><tp:taxon-name-part taxon-name-part-type="genus">Dionycha</tp:taxon-name-part></tp:taxon-name></italic>, <tp:taxon-name><tp:taxon-name-part taxon-name-part-type="family">Thomisidae</tp:taxon-name-part></tp:taxon-name>).</article-title><source>Zootaxa</source><volume>3080</volume>(<issue>1</issue>): <fpage>1</fpage>–<lpage>108</lpage>. <ext-link xlink:href="10.11646/zootaxa.3080.1.1" ext-link-type="doi" xlink:type="simple">https://doi.org/10.11646/zootaxa.3080.1.1</ext-link></mixed-citation></ref></ref-list></tp:taxon-treatment>
