# Supplementary material for: ﻿Expanding the taxonomy of crab spiders (Araneae, Thomisidae) in Sumatra: a new genus, five new species, and regional records
Source: Zookeys. 2025 Jun 13;1241:205–46. doi: 10.3897/zookeys.1241.148348 (PMC12238998; doi:10.3897/zookeys.1241.148348)
Supplement: XML Treatment for Rangkayo hitam [file zookeys.1241.148348-treatment12.xml]

<!DOCTYPE tp:taxon-treatment
  PUBLIC "-//TaxonX//DTD Taxonomic Treatment Publishing DTD v0 20100105//EN" "tax-treatment-NSO.dtd">
<tp:taxon-treatment xmlns:tp="http://www.plazi.org/taxpub"><tp:treatment-meta><kwd-group><label>Taxon classification</label><kwd>
                <named-content content-type="kingdom">Animalia</named-content>
              </kwd><kwd>
                <named-content content-type="order">Araneae</named-content>
              </kwd><kwd>
                <named-content content-type="family">Thomisidae</named-content>
              </kwd></kwd-group><mixed-citation publication-type="journal"><person-group><name><surname>Dhiya'ulhaq</surname><given-names>Naufal Urfi</given-names></name><name><surname>Benjamin</surname><given-names>Suresh P.</given-names></name><name><surname>Buchori</surname><given-names>Damayanti</given-names></name><name><surname>Hidayat</surname><given-names>Purnama</given-names></name><name><surname>Scheu</surname><given-names>Stefan</given-names></name><name><surname>Drescher</surname><given-names>Jochen</given-names></name></person-group><article-title>﻿Expanding the taxonomy of crab spiders (<tp:taxon-name><tp:taxon-name-part taxon-name-part-type="order">Araneae</tp:taxon-name-part></tp:taxon-name>, <tp:taxon-name><tp:taxon-name-part taxon-name-part-type="family">Thomisidae</tp:taxon-name-part></tp:taxon-name>) in Sumatra: a new genus, five new species, and regional records</article-title><source>Zookeys</source><day>13</day><month>06</month><year>2025</year><volume>1241</volume><fpage>205</fpage><lpage>246</lpage><pub-id pub-id-type="doi">10.3897/zookeys.1241.148348</pub-id></mixed-citation></tp:treatment-meta><tp:nomenclature><label>﻿</label><tp:taxon-name>
              <object-id xmlns:xlink="http://www.w3.org/1999/xlink" content-type="arpha" xlink:type="simple">ED513DFB-C6E2-5FCF-AC32-CD183EE69BCA</object-id>
              <tp:taxon-name-part taxon-name-part-type="genus" reg="Rangkayo">Rangkayo</tp:taxon-name-part>
              <tp:taxon-name-part taxon-name-part-type="species" reg="hitam">hitam</tp:taxon-name-part>
              <object-id xmlns:xlink="http://www.w3.org/1999/xlink" content-type="zoobank" xlink:type="simple">https://zoobank.org/52E30870-0EA8-4040-B586-222A4E860634</object-id>
            </tp:taxon-name><tp:taxon-authority>Dhiya’ulhaq &amp; Benjamin</tp:taxon-authority><tp:taxon-status xmlns:xlink="http://www.w3.org/1999/xlink" xlink:type="simple">sp. nov.</tp:taxon-status><xref ref-type="fig" rid="F23">Figs 23</xref><xref ref-type="fig" rid="F24">, 24</xref><xref ref-type="fig" rid="F25">, 25</xref></tp:nomenclature><tp:treatment-sec sec-type="type material" id="SECID0EUZBI"><title>Type material.</title><p><bold><italic>Holotype</italic>.</bold> Indonesia – Jambi Province • 1♂; Batang Hari, Hutan Harapan Conservation Area; <named-content xmlns:xlink="http://www.w3.org/1999/xlink" content-type="dwc:verbatimCoordinates" xlink:type="simple"><named-content content-type="geo-json" specific-use="{&#34;type&#34;:&#34;Point&#34;,&#34;coordinates&#34;:[103.367778,-2.164694]}" id="NCID0EC1BI" xlink:type="simple">02°09'52.9"S, 103°22'04.0"E</named-content></named-content>; elev. 51 m; 2 Aug. 2013; J. Drescher leg.; canopy fogging in rainforest; <named-content xmlns:xlink="http://www.w3.org/1999/xlink" content-type="dwc:institutional_code" xlink:title="Animal Ecology Group, Johann-Friedrich Blumenbach Institute of Zoology and Anthropology, Georg-August University of Göttingen, Göttingen, Germany" xlink:href="http://grbio.org/institution/universit%C3%A4t-g%C3%B6ttingen" xlink:type="simple">GOET</named-content> 2013_HFr1.2_AraThom091N_001 (to be transferred to <named-content xmlns:xlink="http://www.w3.org/1999/xlink" content-type="dwc:institutional_code" xlink:title="Museum Zoologicum Bogoriense, Cibinong, Bogor, Indonesia" xlink:href="http://grbio.org/institution/museum-zoologicum-bogoriense" xlink:type="simple">MZB</named-content>). <bold><italic>Paratype</italic>.</bold> Indonesia – Jambi Province • 1♀; Batang Hari, Bajubang, Singkawang; <named-content xmlns:xlink="http://www.w3.org/1999/xlink" content-type="dwc:verbatimCoordinates" xlink:type="simple"><named-content content-type="geo-json" specific-use="{&#34;type&#34;:&#34;Point&#34;,&#34;coordinates&#34;:[103.277056,-1.785528]}" id="NCID0EY1BI" xlink:type="simple">01°47'07.9"S, 103°16'37.4"E</named-content></named-content>; elev. 56 m; 18 Jun. 2013; J. Drescher leg.; canopy fogging in jungle rubber plantation; <named-content xmlns:xlink="http://www.w3.org/1999/xlink" content-type="dwc:institutional_code" xlink:title="Animal Ecology Group, Johann-Friedrich Blumenbach Institute of Zoology and Anthropology, Georg-August University of Göttingen, Göttingen, Germany" xlink:href="http://grbio.org/institution/universit%C3%A4t-g%C3%B6ttingen" xlink:type="simple">GOET</named-content> 2013_HJ4.1_AraThom091N_001 (to be transferred to <named-content xmlns:xlink="http://www.w3.org/1999/xlink" content-type="dwc:institutional_code" xlink:title="Museum Zoologicum Bogoriense, Cibinong, Bogor, Indonesia" xlink:href="http://grbio.org/institution/museum-zoologicum-bogoriense" xlink:type="simple">MZB</named-content>). • 1♀; Batang Hari, Bajubang, Pompa Air; <named-content xmlns:xlink="http://www.w3.org/1999/xlink" content-type="dwc:verbatimCoordinates" xlink:type="simple"><named-content content-type="geo-json" specific-use="{&#34;type&#34;:&#34;Point&#34;,&#34;coordinates&#34;:[103.293917,-1.825917]}" id="NCID0EK2BI" xlink:type="simple">01°49'33.3"S, 103°17'38.1"E</named-content></named-content>; elev. 51 m; 14 May 2013; J. Drescher leg.; canopy fogging in jungle rubber plantation; <named-content xmlns:xlink="http://www.w3.org/1999/xlink" content-type="dwc:institutional_code" xlink:title="Animal Ecology Group, Johann-Friedrich Blumenbach Institute of Zoology and Anthropology, Georg-August University of Göttingen, Göttingen, Germany" xlink:href="http://grbio.org/institution/universit%C3%A4t-g%C3%B6ttingen" xlink:type="simple">GOET</named-content> 2013_HJ2.1_AraThom091N_001 (to be transferred to <named-content xmlns:xlink="http://www.w3.org/1999/xlink" content-type="dwc:institutional_code" xlink:title="Museum Zoologicum Bogoriense, Cibinong, Bogor, Indonesia" xlink:href="http://grbio.org/institution/museum-zoologicum-bogoriense" xlink:type="simple">MZB</named-content>).</p></tp:treatment-sec><tp:treatment-sec sec-type="diagnosis" id="SECID0EZ2BI"><title>Diagnosis.</title><p>Males of <italic><tp:taxon-name><tp:taxon-name-part taxon-name-part-type="genus" reg="Rangkayo">Rangkayo</tp:taxon-name-part><tp:taxon-name-part taxon-name-part-type="species" reg="hitam">hitam</tp:taxon-name-part></tp:taxon-name></italic> Dhiya’ulhaq &amp; Benjamin, sp. nov. can be distinguished from the only other species <italic><tp:taxon-name><tp:taxon-name-part taxon-name-part-type="genus" reg="Rangkayo">Rangkayo</tp:taxon-name-part><tp:taxon-name-part taxon-name-part-type="species" reg="perkaso">perkaso</tp:taxon-name-part></tp:taxon-name></italic> Dhiya’ulhaq &amp; Benjamin, sp. nov. by the straighter cymbium (Fig. <xref ref-type="fig" rid="F23">23G</xref> vs bent, Fig. <xref ref-type="fig" rid="F26">26G</xref>), lack of dorsal cymbial setae with widened base (vs present), smaller, round tegulum, not covering most of the embolic base (Figs <xref ref-type="fig" rid="F23">23D</xref>, <xref ref-type="fig" rid="F25">25A</xref> vs larger, oval-shaped, covering most of the embolic base, Figs <xref ref-type="fig" rid="F26">26D</xref>, <xref ref-type="fig" rid="F28">28A</xref>), longer and straighter conductor (vs shorter and curved), and small tegular bump (vs large). Females can be distinguished by the more spaced <abbrev xmlns:xlink="http://www.w3.org/1999/xlink" xlink:title="copulatory openings" id="ABBRID0EN4BI" xlink:type="simple">CO</abbrev> (Figs <xref ref-type="fig" rid="F24">24C, E</xref>, <xref ref-type="fig" rid="F25">25C</xref>), anterior region of atrium as wide as posterior region (vs anterior region narrower than posterior; Figs <xref ref-type="fig" rid="F27">27C, E</xref>, <xref ref-type="fig" rid="F28">28C</xref>), <abbrev xmlns:xlink="http://www.w3.org/1999/xlink" xlink:title="copulatory ducts" id="ABBRID0EB5BI" xlink:type="simple">CD</abbrev> with a narrower second loop, which does not encircle the first loop (Figs <xref ref-type="fig" rid="F24">24D</xref>, <xref ref-type="fig" rid="F25">25B</xref> vs fully encircling the first loop, Figs <xref ref-type="fig" rid="F27">27B</xref>, <xref ref-type="fig" rid="F28">28B</xref>), posterior part of <abbrev xmlns:xlink="http://www.w3.org/1999/xlink" xlink:title="copulatory ducts" id="ABBRID0EV5BI" xlink:type="simple">CD</abbrev> forming a longitudinal bow (vs transverse bow). Additionally, the abdominal red spots appear much larger and with a deeper colour than in <italic><tp:taxon-name><tp:taxon-name-part taxon-name-part-type="genus" reg="Rangkayo">R.</tp:taxon-name-part><tp:taxon-name-part taxon-name-part-type="species" reg="perkaso">perkaso</tp:taxon-name-part></tp:taxon-name></italic> (Figs <xref ref-type="fig" rid="F23">23A</xref>, <xref ref-type="fig" rid="F24">24A</xref>, <xref ref-type="fig" rid="F26">26A</xref>, <xref ref-type="fig" rid="F27">27A</xref>), although this may reflect the condition of the specimens rather than a diagnostic trait.</p><fig id="F23" position="float" orientation="portrait"><object-id xmlns:xlink="http://www.w3.org/1999/xlink" content-type="doi" xlink:type="simple">10.3897/zookeys.1241.148348.figure23</object-id><object-id xmlns:xlink="http://www.w3.org/1999/xlink" content-type="arpha" xlink:type="simple">7F8A1ACC-2058-548C-81D9-A1B120B8B6F4</object-id><label>Figure 23.</label><caption><p><italic><tp:taxon-name><tp:taxon-name-part taxon-name-part-type="genus" reg="Rangkayo">Rangkayo</tp:taxon-name-part><tp:taxon-name-part taxon-name-part-type="species" reg="hitam">hitam</tp:taxon-name-part></tp:taxon-name></italic> Dhiya’ulhaq &amp; Benjamin, sp. nov., male (holotype 2013_HFr1.2_AraThom091N_001) <bold>A, B</bold> habitus <bold>A</bold> dorsal view <bold>B</bold> ventral view <bold>C</bold> eye region, frontal view <bold>D–G</bold> right palp (mirrored) <bold>D</bold> prolateral view <bold>E</bold> ventral view <bold>F</bold> retrolateral view <bold>G</bold> dorsal view. Scale bars: 1 mm (<bold>A, B</bold>); 0.2 mm (<bold>C–G</bold>).</p></caption><graphic xmlns:xlink="http://www.w3.org/1999/xlink" xlink:href="zookeys-1241-205_article-148348__-g023.jpg" position="float" orientation="portrait" xlink:type="simple" id="oo_1352808.jpg"><uri content-type="original_file" xlink:type="simple">https://binary.pensoft.net/fig/1352808</uri></graphic></fig><fig id="F24" position="float" orientation="portrait"><object-id xmlns:xlink="http://www.w3.org/1999/xlink" content-type="doi" xlink:type="simple">10.3897/zookeys.1241.148348.figure24</object-id><object-id xmlns:xlink="http://www.w3.org/1999/xlink" content-type="arpha" xlink:type="simple">4F0E4EA6-F944-5019-BD65-299E5C700269</object-id><label>Figure 24.</label><caption><p><italic><tp:taxon-name><tp:taxon-name-part taxon-name-part-type="genus" reg="Rangkayo">Rangkayo</tp:taxon-name-part><tp:taxon-name-part taxon-name-part-type="species" reg="hitam">hitam</tp:taxon-name-part></tp:taxon-name></italic> Dhiya’ulhaq &amp; Benjamin, sp. nov., female (paratype 2013_HJ4.1_AraThom091N_001) <bold>A, B</bold> habitus <bold>A</bold> dorsal view <bold>B</bold> ventral view <bold>C–E</bold> epigynum <bold>C</bold> ventral view <bold>D</bold> cleared, ventral view <bold>E</bold> cleared, dorsal view. Scale bars: 1 mm (<bold>A, B</bold>); 0.1 mm (<bold>C–E</bold>).</p></caption><graphic xmlns:xlink="http://www.w3.org/1999/xlink" xlink:href="zookeys-1241-205_article-148348__-g024.jpg" position="float" orientation="portrait" xlink:type="simple" id="oo_1352809.jpg"><uri content-type="original_file" xlink:type="simple">https://binary.pensoft.net/fig/1352809</uri></graphic></fig><fig id="F25" position="float" orientation="portrait"><object-id xmlns:xlink="http://www.w3.org/1999/xlink" content-type="doi" xlink:type="simple">10.3897/zookeys.1241.148348.figure25</object-id><object-id xmlns:xlink="http://www.w3.org/1999/xlink" content-type="arpha" xlink:type="simple">2DD1C6B0-28FE-55E2-81BF-F49A6C2187F0</object-id><label>Figure 25.</label><caption><p><italic><tp:taxon-name><tp:taxon-name-part taxon-name-part-type="genus" reg="Rangkayo">Rangkayo</tp:taxon-name-part><tp:taxon-name-part taxon-name-part-type="species" reg="hitam">hitam</tp:taxon-name-part></tp:taxon-name></italic> Dhiya’ulhaq &amp; Benjamin, sp. nov. <bold>A, B</bold> male (holotype 2013_HFr1.2_AraThom091N_001), right palp (mirrored) <bold>A</bold> ventral view <bold>B, C</bold> female (paratype 2013_HJ4.1_AraThom091N_001), epigynum <bold>B</bold> ventral view <bold>C</bold> dorsal view. Abbreviations: AT = atrium; C = conductor; <abbrev xmlns:xlink="http://www.w3.org/1999/xlink" xlink:title="copulatory ducts" id="ABBRID0EJDCI" xlink:type="simple">CD</abbrev> = copulatory duct; <abbrev xmlns:xlink="http://www.w3.org/1999/xlink" xlink:title="copulatory openings" id="ABBRID0ENDCI" xlink:type="simple">CO</abbrev> = copulatory opening; E = embolus; EB = embolic base; <abbrev xmlns:xlink="http://www.w3.org/1999/xlink" xlink:title="fertilisation ducts" id="ABBRID0ERDCI" xlink:type="simple">FD</abbrev> = fertilisation duct; L1 = first loop of copulatory ducts; L2 = second loop of copulatory ducts; <abbrev xmlns:xlink="http://www.w3.org/1999/xlink" xlink:title="median apophysis of male palp" id="ABBRID0EVDCI" xlink:type="simple">MA</abbrev> = median apophysis; S = spermatheca; TB = tegular bump. Scale bars: 0.2 mm.</p></caption><graphic xmlns:xlink="http://www.w3.org/1999/xlink" xlink:href="zookeys-1241-205_article-148348__-g025.jpg" position="float" orientation="portrait" xlink:type="simple" id="oo_1352810.jpg"><uri content-type="original_file" xlink:type="simple">https://binary.pensoft.net/fig/1352810</uri></graphic></fig><fig id="F26" position="float" orientation="portrait"><object-id xmlns:xlink="http://www.w3.org/1999/xlink" content-type="doi" xlink:type="simple">10.3897/zookeys.1241.148348.figure26</object-id><object-id xmlns:xlink="http://www.w3.org/1999/xlink" content-type="arpha" xlink:type="simple">C508DB0B-B671-5B8B-9EE2-EACB369EBC14</object-id><label>Figure 26.</label><caption><p><italic><tp:taxon-name><tp:taxon-name-part taxon-name-part-type="genus" reg="Rangkayo">Rangkayo</tp:taxon-name-part><tp:taxon-name-part taxon-name-part-type="species" reg="perkaso">perkaso</tp:taxon-name-part></tp:taxon-name></italic> Dhiya’ulhaq &amp; Benjamin, sp. nov., male (holotype 2013_BJ3.2_AraThom056N_001) <bold>A, B</bold> habitus <bold>A</bold> dorsal view <bold>B</bold> ventral view <bold>C</bold> eye region, frontal view <bold>D–G</bold> left palp <bold>D</bold> prolateral view <bold>E</bold> ventral view <bold>F</bold> retrolateral view <bold>G</bold> dorsalview. Scale bars: 1 mm (<bold>A, B</bold>); 0.2 mm (<bold>C–G</bold>).</p></caption><graphic xmlns:xlink="http://www.w3.org/1999/xlink" xlink:href="zookeys-1241-205_article-148348__-g026.jpg" position="float" orientation="portrait" xlink:type="simple" id="oo_1352811.jpg"><uri content-type="original_file" xlink:type="simple">https://binary.pensoft.net/fig/1352811</uri></graphic></fig><fig id="F27" position="float" orientation="portrait"><object-id xmlns:xlink="http://www.w3.org/1999/xlink" content-type="doi" xlink:type="simple">10.3897/zookeys.1241.148348.figure27</object-id><object-id xmlns:xlink="http://www.w3.org/1999/xlink" content-type="arpha" xlink:type="simple">A779B02C-6B63-5A1E-A4EC-D1F9EB983E38</object-id><label>Figure 27.</label><caption><p><italic><tp:taxon-name><tp:taxon-name-part taxon-name-part-type="genus" reg="Rangkayo">Rangkayo</tp:taxon-name-part><tp:taxon-name-part taxon-name-part-type="species" reg="perkaso">perkaso</tp:taxon-name-part></tp:taxon-name></italic> Dhiya’ulhaq &amp; Benjamin, sp. nov., female (paratype 2013_BF4.2_AraThom056N_001) <bold>A, B</bold> habitus <bold>A</bold> dorsal view <bold>B</bold> ventral view <bold>C–E</bold> epigynum <bold>C</bold> ventral view <bold>D</bold> cleared, ventral view <bold>E</bold> cleared, dorsal view. Scale bars: 1 mm (<bold>A, B</bold>); 0.1 mm (<bold>C–F</bold>).</p></caption><graphic xmlns:xlink="http://www.w3.org/1999/xlink" xlink:href="zookeys-1241-205_article-148348__-g027.jpg" position="float" orientation="portrait" xlink:type="simple" id="oo_1352812.jpg"><uri content-type="original_file" xlink:type="simple">https://binary.pensoft.net/fig/1352812</uri></graphic></fig></tp:treatment-sec><tp:treatment-sec sec-type="description" id="SECID0EWGCI"><title>Description.</title><p><bold>Male</bold> (holotype 2013_HFr1.2_AraThom091N_001; Figs <xref ref-type="fig" rid="F23">23</xref>, <xref ref-type="fig" rid="F25">25A</xref>). Total length 3.42. Carapace length 1.61; width 1.41. Abdomen length 1.81; width 1.39. Diameter of eyes: <abbrev xmlns:xlink="http://www.w3.org/1999/xlink" xlink:title="anterior median eye" id="ABBRID0EGHCI" xlink:type="simple">AME</abbrev> 0.04; <abbrev xmlns:xlink="http://www.w3.org/1999/xlink" xlink:title="anterior lateral eye" id="ABBRID0EKHCI" xlink:type="simple">ALE</abbrev> 0.10; <abbrev xmlns:xlink="http://www.w3.org/1999/xlink" xlink:title="posterior lateral eye" id="ABBRID0EOHCI" xlink:type="simple">PLE</abbrev> 0.12; <abbrev xmlns:xlink="http://www.w3.org/1999/xlink" xlink:title="posterior median eye" id="ABBRID0ESHCI" xlink:type="simple">PME</abbrev> 0.08. Interdistances between eyes: <abbrev xmlns:xlink="http://www.w3.org/1999/xlink" xlink:title="anterior median eye" id="ABBRID0EWHCI" xlink:type="simple">AME</abbrev>–<abbrev xmlns:xlink="http://www.w3.org/1999/xlink" xlink:title="anterior median eye" id="ABBRID0E1HCI" xlink:type="simple">AME</abbrev> 0.07; <abbrev xmlns:xlink="http://www.w3.org/1999/xlink" xlink:title="anterior median eye" id="ABBRID0E5HCI" xlink:type="simple">AME</abbrev>–<abbrev xmlns:xlink="http://www.w3.org/1999/xlink" xlink:title="anterior lateral eye" id="ABBRID0ECICI" xlink:type="simple">ALE</abbrev> 0.05; <abbrev xmlns:xlink="http://www.w3.org/1999/xlink" xlink:title="anterior lateral eye" id="ABBRID0EGICI" xlink:type="simple">ALE</abbrev>–<abbrev xmlns:xlink="http://www.w3.org/1999/xlink" xlink:title="anterior lateral eye" id="ABBRID0EKICI" xlink:type="simple">ALE</abbrev> 0.26; <abbrev xmlns:xlink="http://www.w3.org/1999/xlink" xlink:title="posterior median eye" id="ABBRID0EOICI" xlink:type="simple">PME</abbrev>–<abbrev xmlns:xlink="http://www.w3.org/1999/xlink" xlink:title="posterior median eye" id="ABBRID0ESICI" xlink:type="simple">PME</abbrev> 0.12; <abbrev xmlns:xlink="http://www.w3.org/1999/xlink" xlink:title="posterior median eye" id="ABBRID0EWICI" xlink:type="simple">PME</abbrev>–<abbrev xmlns:xlink="http://www.w3.org/1999/xlink" xlink:title="posterior lateral eye" id="ABBRID0E1ICI" xlink:type="simple">PLE</abbrev> 0.10; <abbrev xmlns:xlink="http://www.w3.org/1999/xlink" xlink:title="anterior lateral eye" id="ABBRID0E5ICI" xlink:type="simple">ALE</abbrev>–<abbrev xmlns:xlink="http://www.w3.org/1999/xlink" xlink:title="posterior lateral eye" id="ABBRID0ECJCI" xlink:type="simple">PLE</abbrev> 0.12; <abbrev xmlns:xlink="http://www.w3.org/1999/xlink" xlink:title="anterior median eye" id="ABBRID0EGJCI" xlink:type="simple">AME</abbrev>–<abbrev xmlns:xlink="http://www.w3.org/1999/xlink" xlink:title="posterior median eye" id="ABBRID0EKJCI" xlink:type="simple">PME</abbrev> 0.22; <abbrev xmlns:xlink="http://www.w3.org/1999/xlink" xlink:title="posterior lateral eye" id="ABBRID0EOJCI" xlink:type="simple">PLE</abbrev>–<abbrev xmlns:xlink="http://www.w3.org/1999/xlink" xlink:title="posterior lateral eye" id="ABBRID0ESJCI" xlink:type="simple">PLE</abbrev> 0.51. Leg measurements: leg I 10.25 (2.78, 0.54, 3.19, 2.68, 1.06); leg II 10.62 (2.82, 0.48, 3.40, 2.82, 1.10); leg III 4.57 (1.40, 0.39, 1.33, 0.96, 0.49); leg IV 4.97 (1.51, 0.40, 1.45, 1.07, 0.54). Carapace pear-shaped, yellowish orange; eye region slightly darkened; <abbrev xmlns:xlink="http://www.w3.org/1999/xlink" xlink:title="anterior eye row" id="ABBRID0EWJCI" xlink:type="simple">AER</abbrev> recurved; <abbrev xmlns:xlink="http://www.w3.org/1999/xlink" xlink:title="posterior eye row" id="ABBRID0E1JCI" xlink:type="simple">PER</abbrev> slightly recurved. Legs uniformly yellow. Abdomen oval, yellow; dorsally with four pairs of large, red spots, interspersed by smaller white ones; laterally with a few small red spots in the posterior half. Palp (Figs <xref ref-type="fig" rid="F23">23D–G</xref>, <xref ref-type="fig" rid="F25">25A</xref>): Cymbium 1.5 × length of tibia, straight, oval-shaped with a narrowed anterior extension. Tegulum round, not covering the long embolic base. Tegular bump small, prolaterally positioned. Conductor long and rather straight, tapering into a rounded tip. Embolus long, whip-like, curving around the prolateral side of the bulb, before distally curving to the other direction. Tibia ventrally with seven strong macrosetae.</p><p><bold>Female</bold> (paratype 2013_HJ4.1_AraThom091N_001; Figs <xref ref-type="fig" rid="F24">24</xref>, <xref ref-type="fig" rid="F25">25B, C</xref>). Total length 3.76. Carapace length 1.60; width 1.48. Abdomen length 2.16; width 1.53. Diameter of eyes: <abbrev xmlns:xlink="http://www.w3.org/1999/xlink" xlink:title="anterior median eye" id="ABBRID0ESKCI" xlink:type="simple">AME</abbrev> 0.05; <abbrev xmlns:xlink="http://www.w3.org/1999/xlink" xlink:title="anterior lateral eye" id="ABBRID0EWKCI" xlink:type="simple">ALE</abbrev> 0.11; <abbrev xmlns:xlink="http://www.w3.org/1999/xlink" xlink:title="posterior lateral eye" id="ABBRID0E1KCI" xlink:type="simple">PLE</abbrev> 0.13; <abbrev xmlns:xlink="http://www.w3.org/1999/xlink" xlink:title="posterior median eye" id="ABBRID0E5KCI" xlink:type="simple">PME</abbrev> 0.09. Interdistances between eyes: <abbrev xmlns:xlink="http://www.w3.org/1999/xlink" xlink:title="anterior median eye" id="ABBRID0ECLCI" xlink:type="simple">AME</abbrev>–<abbrev xmlns:xlink="http://www.w3.org/1999/xlink" xlink:title="anterior median eye" id="ABBRID0EGLCI" xlink:type="simple">AME</abbrev> 0.09; <abbrev xmlns:xlink="http://www.w3.org/1999/xlink" xlink:title="anterior median eye" id="ABBRID0EKLCI" xlink:type="simple">AME</abbrev>–<abbrev xmlns:xlink="http://www.w3.org/1999/xlink" xlink:title="anterior lateral eye" id="ABBRID0EOLCI" xlink:type="simple">ALE</abbrev> 0.06; <abbrev xmlns:xlink="http://www.w3.org/1999/xlink" xlink:title="anterior lateral eye" id="ABBRID0ESLCI" xlink:type="simple">ALE</abbrev>–<abbrev xmlns:xlink="http://www.w3.org/1999/xlink" xlink:title="anterior lateral eye" id="ABBRID0EWLCI" xlink:type="simple">ALE</abbrev> 0.28; <abbrev xmlns:xlink="http://www.w3.org/1999/xlink" xlink:title="posterior median eye" id="ABBRID0E1LCI" xlink:type="simple">PME</abbrev>–<abbrev xmlns:xlink="http://www.w3.org/1999/xlink" xlink:title="posterior median eye" id="ABBRID0E5LCI" xlink:type="simple">PME</abbrev> 0.13; <abbrev xmlns:xlink="http://www.w3.org/1999/xlink" xlink:title="posterior median eye" id="ABBRID0ECMCI" xlink:type="simple">PME</abbrev>–<abbrev xmlns:xlink="http://www.w3.org/1999/xlink" xlink:title="posterior lateral eye" id="ABBRID0EGMCI" xlink:type="simple">PLE</abbrev> 0.13; <abbrev xmlns:xlink="http://www.w3.org/1999/xlink" xlink:title="anterior lateral eye" id="ABBRID0EKMCI" xlink:type="simple">ALE</abbrev>–<abbrev xmlns:xlink="http://www.w3.org/1999/xlink" xlink:title="posterior lateral eye" id="ABBRID0EOMCI" xlink:type="simple">PLE</abbrev> 0.13; <abbrev xmlns:xlink="http://www.w3.org/1999/xlink" xlink:title="anterior median eye" id="ABBRID0ESMCI" xlink:type="simple">AME</abbrev>–<abbrev xmlns:xlink="http://www.w3.org/1999/xlink" xlink:title="posterior median eye" id="ABBRID0EWMCI" xlink:type="simple">PME</abbrev> 0.21; <abbrev xmlns:xlink="http://www.w3.org/1999/xlink" xlink:title="posterior lateral eye" id="ABBRID0E1MCI" xlink:type="simple">PLE</abbrev>–<abbrev xmlns:xlink="http://www.w3.org/1999/xlink" xlink:title="posterior lateral eye" id="ABBRID0E5MCI" xlink:type="simple">PLE</abbrev> 0.55. Leg measurements: leg I 9.76 (2.66, 0.55, 3.14, 2.43, 0.98); leg II 10.08 (2.83, 0.56, 3.27, 2.52, 0.90); leg III -; leg IV -. Female habitus as in male, except the carapace is paler in colour. Epigynum (Figs <xref ref-type="fig" rid="F24">24C–E</xref>, <xref ref-type="fig" rid="F25">25B, C</xref>): Atrium large, butterfly-shaped; anterior region as wide as posterior region. <abbrev xmlns:xlink="http://www.w3.org/1999/xlink" xlink:title="copulatory openings" id="ABBRID0EKNCI" xlink:type="simple">CO</abbrev> semicircular. <abbrev xmlns:xlink="http://www.w3.org/1999/xlink" xlink:title="copulatory ducts" id="ABBRID0EONCI" xlink:type="simple">CD</abbrev> very long and convoluted, anteriorly with two major loops; first loop after the <abbrev xmlns:xlink="http://www.w3.org/1999/xlink" xlink:title="copulatory openings" id="ABBRID0ESNCI" xlink:type="simple">CO</abbrev> appearing only as a half-circle, not encircled by the second loop. Next to the second loop is a straight tube running to the posterior. Posterior part of <abbrev xmlns:xlink="http://www.w3.org/1999/xlink" xlink:title="copulatory ducts" id="ABBRID0EWNCI" xlink:type="simple">CD</abbrev> initiated by a longitudinal bow, followed by a series of folds and turns, ending in a rather inconspicuous, oval spermatheca.</p></tp:treatment-sec><tp:treatment-sec sec-type="etymology" id="SECID0E1NCI"><title>Etymology.</title><p>See under etymology of genus. The specific epithet is a noun in apposition.</p></tp:treatment-sec><tp:treatment-sec sec-type="distribution" id="SECID0E6NCI"><title>Distribution.</title><p>Indonesia (Sumatra: Jambi Province) Fig. <xref ref-type="fig" rid="F29">29</xref>.</p></tp:treatment-sec><tp:treatment-sec><!--Section generated to contain objects referenced in tp:taxon-treatment.--><fig id="F28" position="float" orientation="portrait"><object-id xmlns:xlink="http://www.w3.org/1999/xlink" content-type="doi" xlink:type="simple">10.3897/zookeys.1241.148348.figure28</object-id><object-id xmlns:xlink="http://www.w3.org/1999/xlink" content-type="arpha" xlink:type="simple">6480768D-EC91-5F56-AC48-956A9593B6BF</object-id><label>Figure 28.</label><caption><p><italic><tp:taxon-name><tp:taxon-name-part taxon-name-part-type="genus" reg="Rangkayo">Rangkayo</tp:taxon-name-part><tp:taxon-name-part taxon-name-part-type="species" reg="perkaso">perkaso</tp:taxon-name-part></tp:taxon-name></italic> Dhiya’ulhaq &amp; Benjamin, sp. nov. <bold>A, B</bold> male (holotype 2013_BJ3.2_AraThom056N_001), left palp <bold>A</bold> ventral view <bold>B, C</bold> female (paratype 2013_BF4.2_AraThom056N_001), epigynum <bold>B</bold> ventral view <bold>C</bold> dorsal view. Abbreviations: AT = atrium; C = conductor; <abbrev xmlns:xlink="http://www.w3.org/1999/xlink" xlink:title="copulatory ducts" id="ABBRID0EKXCI" xlink:type="simple">CD</abbrev> = copulatory duct; <abbrev xmlns:xlink="http://www.w3.org/1999/xlink" xlink:title="copulatory openings" id="ABBRID0EOXCI" xlink:type="simple">CO</abbrev> = copulatory opening; E = embolus; <abbrev xmlns:xlink="http://www.w3.org/1999/xlink" xlink:title="fertilisation ducts" id="ABBRID0ESXCI" xlink:type="simple">FD</abbrev> = fertilisation duct; L1 = first loop of copulatory ducts; L2 = second loop of copulatory ducts; <abbrev xmlns:xlink="http://www.w3.org/1999/xlink" xlink:title="median apophysis of male palp" id="ABBRID0EWXCI" xlink:type="simple">MA</abbrev> = median apophysis; S = spermatheca; TB = tegular bump. Scale bars: 0.2 mm.</p></caption><graphic xmlns:xlink="http://www.w3.org/1999/xlink" xlink:href="zookeys-1241-205_article-148348__-g028.jpg" position="float" orientation="portrait" xlink:type="simple" id="oo_1352813.jpg"><uri content-type="original_file" xlink:type="simple">https://binary.pensoft.net/fig/1352813</uri></graphic></fig><fig id="F29" position="float" orientation="portrait"><object-id xmlns:xlink="http://www.w3.org/1999/xlink" content-type="doi" xlink:type="simple">10.3897/zookeys.1241.148348.figure29</object-id><object-id xmlns:xlink="http://www.w3.org/1999/xlink" content-type="arpha" xlink:type="simple">4364D9F3-5A42-5F76-9FAA-5A8FD1357F0F</object-id><label>Figure 29.</label><caption><p>Distribution of examined <tp:taxon-name><tp:taxon-name-part taxon-name-part-type="family">Thomisidae</tp:taxon-name-part></tp:taxon-name> species from the <italic><tp:taxon-name><tp:taxon-name-part taxon-name-part-type="genus" reg="Epidius">Epidius</tp:taxon-name-part></tp:taxon-name></italic> clade (sensu Benjamin, 2011) prior to the present study, as well as the sampling location of the current study in Jambi Province, Sumatra, Indonesia (green flag). The new genus and the five new species described in the present study are all from the same study location, i.e., a replicated plot design across lowland rainforest, ‘jungle rubber’ (rubber agroforestry), and smallholder monoculture plantations of rubber and oil palm in Jambi’s lowlands (<xref ref-type="bibr" rid="B8">Drescher et al. 2016</xref>).</p></caption><graphic xmlns:xlink="http://www.w3.org/1999/xlink" xlink:href="zookeys-1241-205_article-148348__-g029.jpg" position="float" orientation="portrait" xlink:type="simple" id="oo_1352814.jpg"><uri content-type="original_file" xlink:type="simple">https://binary.pensoft.net/fig/1352814</uri></graphic></fig></tp:treatment-sec><ref-list><ref id="B8"><mixed-citation xmlns:xlink="http://www.w3.org/1999/xlink" xlink:type="simple"><person-group><name name-style="western"><surname>Drescher</surname><given-names>J</given-names></name><name name-style="western"><surname>Rembold</surname><given-names>K</given-names></name><name name-style="western"><surname>Allen</surname><given-names>K</given-names></name><name name-style="western"><surname>Beckschäfer</surname><given-names>P</given-names></name><name name-style="western"><surname>Buchori</surname><given-names>D</given-names></name><name name-style="western"><surname>Clough</surname><given-names>Y</given-names></name><name name-style="western"><surname>Faust</surname><given-names>H</given-names></name><name name-style="western"><surname>Fauzi</surname><given-names>AM</given-names></name><name name-style="western"><surname>Gunawan</surname><given-names>D</given-names></name><name name-style="western"><surname>Hertel</surname><given-names>D</given-names></name><name name-style="western"><surname>Irawan</surname><given-names>B</given-names></name><name name-style="western"><surname>Jaya</surname><given-names>INS</given-names></name><name name-style="western"><surname>Klarner</surname><given-names>B</given-names></name><name name-style="western"><surname>Kleinn</surname><given-names>C</given-names></name><name name-style="western"><surname>Knohl</surname><given-names>A</given-names></name><name name-style="western"><surname>Kotowska</surname><given-names>MM</given-names></name><name name-style="western"><surname>Krashevska</surname><given-names>V</given-names></name><name name-style="western"><surname>Krishna</surname><given-names>V</given-names></name><name name-style="western"><surname>Leuschner</surname><given-names>C</given-names></name><name name-style="western"><surname>Lorenz</surname><given-names>W</given-names></name><name name-style="western"><surname>Meijide</surname><given-names>A</given-names></name><name name-style="western"><surname>Melati</surname><given-names>D</given-names></name><name name-style="western"><surname>Nomura</surname><given-names>M</given-names></name><name name-style="western"><surname>Pérez-Cruzado</surname><given-names>C</given-names></name><name name-style="western"><surname>Qaim</surname><given-names>M</given-names></name><name name-style="western"><surname>Siregar</surname><given-names>IT</given-names></name><name name-style="western"><surname>Steinebach</surname><given-names>S</given-names></name><name name-style="western"><surname>Tjoa</surname><given-names>A</given-names></name><name name-style="western"><surname>Tscharntke</surname><given-names>T</given-names></name><name name-style="western"><surname>Wick</surname><given-names>B</given-names></name><name name-style="western"><surname>Wiegand</surname><given-names>K</given-names></name><name name-style="western"><surname>Kreft</surname><given-names>H</given-names></name><name name-style="western"><surname>Scheu</surname><given-names>S</given-names></name></person-group> (<year>2016</year>) Ecological and socio-economic functions across Tropical Land Use Systems after rainforest conversion. Philosophical Transactions of the Royal Society B: Biological Sciences 371: 20150275. <ext-link xlink:href="10.1098/rstb.2015.0275" ext-link-type="doi" xlink:type="simple">https://doi.org/10.1098/rstb.2015.0275</ext-link></mixed-citation></ref></ref-list></tp:taxon-treatment>
