# Supplementary material for: ﻿Expanding the taxonomy of crab spiders (Araneae, Thomisidae) in Sumatra: a new genus, five new species, and regional records
Source: Zookeys. 2025 Jun 13;1241:205–46. doi: 10.3897/zookeys.1241.148348 (PMC12238998; doi:10.3897/zookeys.1241.148348)
Supplement: XML Treatment for Rangkayo perkaso [file zookeys.1241.148348-treatment13.xml]

<!DOCTYPE tp:taxon-treatment
  PUBLIC "-//TaxonX//DTD Taxonomic Treatment Publishing DTD v0 20100105//EN" "tax-treatment-NSO.dtd">
<tp:taxon-treatment xmlns:tp="http://www.plazi.org/taxpub"><tp:treatment-meta><kwd-group><label>Taxon classification</label><kwd>
                <named-content content-type="kingdom">Animalia</named-content>
              </kwd><kwd>
                <named-content content-type="order">Araneae</named-content>
              </kwd><kwd>
                <named-content content-type="family">Thomisidae</named-content>
              </kwd></kwd-group><mixed-citation publication-type="journal"><person-group><name><surname>Dhiya'ulhaq</surname><given-names>Naufal Urfi</given-names></name><name><surname>Benjamin</surname><given-names>Suresh P.</given-names></name><name><surname>Buchori</surname><given-names>Damayanti</given-names></name><name><surname>Hidayat</surname><given-names>Purnama</given-names></name><name><surname>Scheu</surname><given-names>Stefan</given-names></name><name><surname>Drescher</surname><given-names>Jochen</given-names></name></person-group><article-title>﻿Expanding the taxonomy of crab spiders (<tp:taxon-name><tp:taxon-name-part taxon-name-part-type="order">Araneae</tp:taxon-name-part></tp:taxon-name>, <tp:taxon-name><tp:taxon-name-part taxon-name-part-type="family">Thomisidae</tp:taxon-name-part></tp:taxon-name>) in Sumatra: a new genus, five new species, and regional records</article-title><source>Zookeys</source><day>13</day><month>06</month><year>2025</year><volume>1241</volume><fpage>205</fpage><lpage>246</lpage><pub-id pub-id-type="doi">10.3897/zookeys.1241.148348</pub-id></mixed-citation></tp:treatment-meta><tp:nomenclature><label>﻿</label><tp:taxon-name>
              <object-id xmlns:xlink="http://www.w3.org/1999/xlink" content-type="arpha" xlink:type="simple">F9E83854-29F4-5831-9F60-9BB31A2CCB12</object-id>
              <tp:taxon-name-part taxon-name-part-type="genus" reg="Rangkayo">Rangkayo</tp:taxon-name-part>
              <tp:taxon-name-part taxon-name-part-type="species" reg="perkaso">perkaso</tp:taxon-name-part>
              <object-id xmlns:xlink="http://www.w3.org/1999/xlink" content-type="zoobank" xlink:type="simple">https://zoobank.org/4900DCA9-B129-406F-BCED-8859FD72D7BB</object-id>
            </tp:taxon-name><tp:taxon-authority>Dhiya’ulhaq &amp; Benjamin</tp:taxon-authority><tp:taxon-status xmlns:xlink="http://www.w3.org/1999/xlink" xlink:type="simple">sp. nov.</tp:taxon-status><xref ref-type="fig" rid="F26">Figs 26</xref><xref ref-type="fig" rid="F27">, 27</xref><xref ref-type="fig" rid="F28">, 28</xref></tp:nomenclature><tp:treatment-sec sec-type="type material" id="SECID0E6PCI"><title>Type material.</title><p><bold><italic>Holotype</italic>.</bold> Indonesia – Jambi Province • 1♂; Sarolangun, Air Hitam, Lubuk Kepayang; <named-content xmlns:xlink="http://www.w3.org/1999/xlink" content-type="dwc:verbatimCoordinates" xlink:type="simple"><named-content content-type="geo-json" specific-use="{&#34;type&#34;:&#34;Point&#34;,&#34;coordinates&#34;:[102.800972,-2.062944]}" id="NCID0ENQCI" xlink:type="simple">02°03'46.6"S, 102°48'03.5"E</named-content></named-content>; elev. 74 m; 26 Jun. 2013; J. Drescher leg.; canopy fogging in jungle rubber plantation; <named-content xmlns:xlink="http://www.w3.org/1999/xlink" content-type="dwc:institutional_code" xlink:title="Animal Ecology Group, Johann-Friedrich Blumenbach Institute of Zoology and Anthropology, Georg-August University of Göttingen, Göttingen, Germany" xlink:href="http://grbio.org/institution/universit%C3%A4t-g%C3%B6ttingen" xlink:type="simple">GOET</named-content> 2013_BJ3.2_AraThom056N_001 (to be transferred to <named-content xmlns:xlink="http://www.w3.org/1999/xlink" content-type="dwc:institutional_code" xlink:title="Museum Zoologicum Bogoriense, Cibinong, Bogor, Indonesia" xlink:href="http://grbio.org/institution/museum-zoologicum-bogoriense" xlink:type="simple">MZB</named-content>). <bold><italic>Paratypes</italic>.</bold> Indonesia – Jambi Province • 1♀; Sarolangun, Bukit Duabelas National Park; <named-content xmlns:xlink="http://www.w3.org/1999/xlink" content-type="dwc:verbatimCoordinates" xlink:type="simple"><named-content content-type="geo-json" specific-use="{&#34;type&#34;:&#34;Point&#34;,&#34;coordinates&#34;:[102.580722,-1.941889]}" id="NCID0EDRCI" xlink:type="simple">01°56'30.8"S, 102°34'50.6"E</named-content></named-content>; elev. 91 m; 4 Oct. 2013; J. Drescher leg.; canopy fogging in rainforest; <named-content xmlns:xlink="http://www.w3.org/1999/xlink" content-type="dwc:institutional_code" xlink:title="Animal Ecology Group, Johann-Friedrich Blumenbach Institute of Zoology and Anthropology, Georg-August University of Göttingen, Göttingen, Germany" xlink:href="http://grbio.org/institution/universit%C3%A4t-g%C3%B6ttingen" xlink:type="simple">GOET</named-content> 2013_BF4.2_AraThom056N_001 (to be transferred to <named-content xmlns:xlink="http://www.w3.org/1999/xlink" content-type="dwc:institutional_code" xlink:title="Museum Zoologicum Bogoriense, Cibinong, Bogor, Indonesia" xlink:href="http://grbio.org/institution/museum-zoologicum-bogoriense" xlink:type="simple">MZB</named-content>). • 1♂; Sarolangun, Air Hitam, Desa Baru; <named-content xmlns:xlink="http://www.w3.org/1999/xlink" content-type="dwc:verbatimCoordinates" xlink:type="simple"><named-content content-type="geo-json" specific-use="{&#34;type&#34;:&#34;Point&#34;,&#34;coordinates&#34;:[102.770778,-2.030417]}" id="NCID0EVRCI" xlink:type="simple">02°01'49.5"S, 102°46'14.8"E</named-content></named-content>; elev. 57 m; 12 Jul. 2013; J. Drescher leg.; canopy fogging in jungle rubber plantation; <named-content xmlns:xlink="http://www.w3.org/1999/xlink" content-type="dwc:institutional_code" xlink:title="Animal Ecology Group, Johann-Friedrich Blumenbach Institute of Zoology and Anthropology, Georg-August University of Göttingen, Göttingen, Germany" xlink:href="http://grbio.org/institution/universit%C3%A4t-g%C3%B6ttingen" xlink:type="simple">GOET</named-content> 2013_BJ6.1_AraThom056N_001 (to be transferred to <named-content xmlns:xlink="http://www.w3.org/1999/xlink" content-type="dwc:institutional_code" xlink:title="Museum Zoologicum Bogoriense, Cibinong, Bogor, Indonesia" xlink:href="http://grbio.org/institution/museum-zoologicum-bogoriense" xlink:type="simple">MZB</named-content>). • 1♂; Batang Hari, Hutan Harapan Conservation Area; <named-content xmlns:xlink="http://www.w3.org/1999/xlink" content-type="dwc:verbatimCoordinates" xlink:type="simple"><named-content content-type="geo-json" specific-use="{&#34;type&#34;:&#34;Point&#34;,&#34;coordinates&#34;:[103.361611,-2.152583]}" id="NCID0EHSCI" xlink:type="simple">02°09'09.3"S, 103°21'41.8"E</named-content></named-content>; elev. 65 m; 19 Jul. 2013; J. Drescher leg.; canopy fogging in rainforest; <named-content xmlns:xlink="http://www.w3.org/1999/xlink" content-type="dwc:institutional_code" xlink:title="Museum der Natur Hamburg, Hamburg, Germany" xlink:href="http://grbio.org/institution/zoologisches-museum-hamburg" xlink:type="simple">ZMH</named-content><named-content xmlns:xlink="http://www.w3.org/1999/xlink" content-type="dwc:institutional_code" xlink:title="Museum der Natur Hamburg, Hamburg, Germany" xlink:href="http://grbio.org/institution/zoologisches-museum-hamburg" xlink:type="simple">ZMH</named-content>-A0031858 (<named-content xmlns:xlink="http://www.w3.org/1999/xlink" content-type="dwc:institutional_code" xlink:title="Animal Ecology Group, Johann-Friedrich Blumenbach Institute of Zoology and Anthropology, Georg-August University of Göttingen, Göttingen, Germany" xlink:href="http://grbio.org/institution/universit%C3%A4t-g%C3%B6ttingen" xlink:type="simple">GOET</named-content> 2013_HF1.1_AraThom056N_001). • 1♂; Batang Hari, Bajubang, Sungkai; <named-content xmlns:xlink="http://www.w3.org/1999/xlink" content-type="dwc:verbatimCoordinates" xlink:type="simple"><named-content content-type="geo-json" specific-use="{&#34;type&#34;:&#34;Point&#34;,&#34;coordinates&#34;:[103.300139,-1.849639]}" id="NCID0E5SCI" xlink:type="simple">01°50'58.7"S, 103°18'00.5"E</named-content></named-content>; elev. 56 m; 5 Jun. 2013; J. Drescher leg.; canopy fogging in jungle rubber plantation; <named-content xmlns:xlink="http://www.w3.org/1999/xlink" content-type="dwc:institutional_code" xlink:title="Animal Ecology Group, Johann-Friedrich Blumenbach Institute of Zoology and Anthropology, Georg-August University of Göttingen, Göttingen, Germany" xlink:href="http://grbio.org/institution/universit%C3%A4t-g%C3%B6ttingen" xlink:type="simple">GOET</named-content> 2013_HJ3.2_AraThom056N_001 (to be transferred to <named-content xmlns:xlink="http://www.w3.org/1999/xlink" content-type="dwc:institutional_code" xlink:title="Naturmuseum Senckenberg, Frankfurt am Main, Germany" xlink:href="http://grbio.org/institution/forschungsinstitut-und-natur-museum-senckenberg" xlink:type="simple">SMF</named-content>).</p></tp:treatment-sec><tp:treatment-sec sec-type="diagnosis" id="SECID0ENTCI"><title>Diagnosis.</title><p>Males of <italic><tp:taxon-name><tp:taxon-name-part taxon-name-part-type="genus" reg="Rangkayo">Rangkayo</tp:taxon-name-part><tp:taxon-name-part taxon-name-part-type="species" reg="perkaso">perkaso</tp:taxon-name-part></tp:taxon-name></italic> Dhiya’ulhaq &amp; Benjamin, sp. nov., can be easily distinguished from the only other species <italic><tp:taxon-name><tp:taxon-name-part taxon-name-part-type="genus" reg="Rangkayo">Rangkayo</tp:taxon-name-part><tp:taxon-name-part taxon-name-part-type="species" reg="hitam">hitam</tp:taxon-name-part></tp:taxon-name></italic> Dhiya’ulhaq &amp; Benjamin, sp. nov., by the conspicuously bent cymbium (Fig. <xref ref-type="fig" rid="F26">26G</xref>) (vs straight; Fig. <xref ref-type="fig" rid="F23">23G</xref>), the presence of dorsal cymbial setae with widened base (vs absent), larger, oval shaped tegulum, covering most of embolic base (Figs <xref ref-type="fig" rid="F26">26D</xref>, <xref ref-type="fig" rid="F28">28A</xref> vs smaller, round, not covering most of embolic base, Figs <xref ref-type="fig" rid="F23">23D</xref>, <xref ref-type="fig" rid="F25">25A</xref>), a shorter, curved conductor (vs longer and straight), and large tegular bump (vs small). Females can be distinguished by the <abbrev xmlns:xlink="http://www.w3.org/1999/xlink" xlink:title="copulatory openings" id="ABBRID0EBVCI" xlink:type="simple">CO</abbrev> positioned closer together (Figs <xref ref-type="fig" rid="F27">27C, E</xref>, <xref ref-type="fig" rid="F28">28C</xref>), the anterior region of the atrium narrower than the posterior region (vs both regions similarly wide; Figs <xref ref-type="fig" rid="F24">24C, E</xref>, <xref ref-type="fig" rid="F25">25C</xref>). <abbrev xmlns:xlink="http://www.w3.org/1999/xlink" xlink:title="copulatory ducts" id="ABBRID0EVVCI" xlink:type="simple">CD</abbrev> with a wider second loop, fully encircling the first loop (Figs <xref ref-type="fig" rid="F27">27D</xref>, <xref ref-type="fig" rid="F28">28B</xref> vs first loop being mostly outside the second loop, Figs <xref ref-type="fig" rid="F24">24D</xref>, <xref ref-type="fig" rid="F25">25B</xref>), and the posterior part of <abbrev xmlns:xlink="http://www.w3.org/1999/xlink" xlink:title="copulatory ducts" id="ABBRID0EJWCI" xlink:type="simple">CD</abbrev> forming a transverse bow (vs a longitudinal bow).</p><fig id="F28" position="float" orientation="portrait"><object-id xmlns:xlink="http://www.w3.org/1999/xlink" content-type="doi" xlink:type="simple">10.3897/zookeys.1241.148348.figure28</object-id><object-id xmlns:xlink="http://www.w3.org/1999/xlink" content-type="arpha" xlink:type="simple">6480768D-EC91-5F56-AC48-956A9593B6BF</object-id><label>Figure 28.</label><caption><p><italic><tp:taxon-name><tp:taxon-name-part taxon-name-part-type="genus" reg="Rangkayo">Rangkayo</tp:taxon-name-part><tp:taxon-name-part taxon-name-part-type="species" reg="perkaso">perkaso</tp:taxon-name-part></tp:taxon-name></italic> Dhiya’ulhaq &amp; Benjamin, sp. nov. <bold>A, B</bold> male (holotype 2013_BJ3.2_AraThom056N_001), left palp <bold>A</bold> ventral view <bold>B, C</bold> female (paratype 2013_BF4.2_AraThom056N_001), epigynum <bold>B</bold> ventral view <bold>C</bold> dorsal view. Abbreviations: AT = atrium; C = conductor; <abbrev xmlns:xlink="http://www.w3.org/1999/xlink" xlink:title="copulatory ducts" id="ABBRID0EKXCI" xlink:type="simple">CD</abbrev> = copulatory duct; <abbrev xmlns:xlink="http://www.w3.org/1999/xlink" xlink:title="copulatory openings" id="ABBRID0EOXCI" xlink:type="simple">CO</abbrev> = copulatory opening; E = embolus; <abbrev xmlns:xlink="http://www.w3.org/1999/xlink" xlink:title="fertilisation ducts" id="ABBRID0ESXCI" xlink:type="simple">FD</abbrev> = fertilisation duct; L1 = first loop of copulatory ducts; L2 = second loop of copulatory ducts; <abbrev xmlns:xlink="http://www.w3.org/1999/xlink" xlink:title="median apophysis of male palp" id="ABBRID0EWXCI" xlink:type="simple">MA</abbrev> = median apophysis; S = spermatheca; TB = tegular bump. Scale bars: 0.2 mm.</p></caption><graphic xmlns:xlink="http://www.w3.org/1999/xlink" xlink:href="zookeys-1241-205_article-148348__-g028.jpg" position="float" orientation="portrait" xlink:type="simple" id="oo_1352813.jpg"><uri content-type="original_file" xlink:type="simple">https://binary.pensoft.net/fig/1352813</uri></graphic></fig></tp:treatment-sec><tp:treatment-sec sec-type="description" id="SECID0E6XCI"><title>Description.</title><p><bold>Male</bold> (holotype 2013_BJ3.2_AraThom056N_001; Figs <xref ref-type="fig" rid="F26">26</xref>, <xref ref-type="fig" rid="F28">28A</xref>). Total length 3.29. Carapace length 1.52; width 1.47. Abdomen length 1.77; width 1.25. Diameter of eyes: <abbrev xmlns:xlink="http://www.w3.org/1999/xlink" xlink:title="anterior median eye" id="ABBRID0EPYCI" xlink:type="simple">AME</abbrev> 0.04; <abbrev xmlns:xlink="http://www.w3.org/1999/xlink" xlink:title="anterior lateral eye" id="ABBRID0ETYCI" xlink:type="simple">ALE</abbrev> 0.10; <abbrev xmlns:xlink="http://www.w3.org/1999/xlink" xlink:title="posterior lateral eye" id="ABBRID0EXYCI" xlink:type="simple">PLE</abbrev> 0.12; <abbrev xmlns:xlink="http://www.w3.org/1999/xlink" xlink:title="posterior median eye" id="ABBRID0E2YCI" xlink:type="simple">PME</abbrev> 0.08. Interdistances between eyes: <abbrev xmlns:xlink="http://www.w3.org/1999/xlink" xlink:title="anterior median eye" id="ABBRID0E6YCI" xlink:type="simple">AME</abbrev>–<abbrev xmlns:xlink="http://www.w3.org/1999/xlink" xlink:title="anterior median eye" id="ABBRID0EDZCI" xlink:type="simple">AME</abbrev> 0.07; <abbrev xmlns:xlink="http://www.w3.org/1999/xlink" xlink:title="anterior median eye" id="ABBRID0EHZCI" xlink:type="simple">AME</abbrev>–<abbrev xmlns:xlink="http://www.w3.org/1999/xlink" xlink:title="anterior lateral eye" id="ABBRID0ELZCI" xlink:type="simple">ALE</abbrev> 0.05; <abbrev xmlns:xlink="http://www.w3.org/1999/xlink" xlink:title="anterior lateral eye" id="ABBRID0EPZCI" xlink:type="simple">ALE</abbrev>–<abbrev xmlns:xlink="http://www.w3.org/1999/xlink" xlink:title="anterior lateral eye" id="ABBRID0ETZCI" xlink:type="simple">ALE</abbrev> 0.24; <abbrev xmlns:xlink="http://www.w3.org/1999/xlink" xlink:title="posterior median eye" id="ABBRID0EXZCI" xlink:type="simple">PME</abbrev>–<abbrev xmlns:xlink="http://www.w3.org/1999/xlink" xlink:title="posterior median eye" id="ABBRID0E2ZCI" xlink:type="simple">PME</abbrev> 0.13; <abbrev xmlns:xlink="http://www.w3.org/1999/xlink" xlink:title="posterior median eye" id="ABBRID0E6ZCI" xlink:type="simple">PME</abbrev>–<abbrev xmlns:xlink="http://www.w3.org/1999/xlink" xlink:title="posterior lateral eye" id="ABBRID0ED1CI" xlink:type="simple">PLE</abbrev> 0.11; <abbrev xmlns:xlink="http://www.w3.org/1999/xlink" xlink:title="anterior lateral eye" id="ABBRID0EH1CI" xlink:type="simple">ALE</abbrev>–<abbrev xmlns:xlink="http://www.w3.org/1999/xlink" xlink:title="posterior lateral eye" id="ABBRID0EL1CI" xlink:type="simple">PLE</abbrev> 0.13; <abbrev xmlns:xlink="http://www.w3.org/1999/xlink" xlink:title="anterior median eye" id="ABBRID0EP1CI" xlink:type="simple">AME</abbrev>–<abbrev xmlns:xlink="http://www.w3.org/1999/xlink" xlink:title="posterior median eye" id="ABBRID0ET1CI" xlink:type="simple">PME</abbrev> 0.22; <abbrev xmlns:xlink="http://www.w3.org/1999/xlink" xlink:title="posterior lateral eye" id="ABBRID0EX1CI" xlink:type="simple">PLE</abbrev>–<abbrev xmlns:xlink="http://www.w3.org/1999/xlink" xlink:title="posterior lateral eye" id="ABBRID0E21CI" xlink:type="simple">PLE</abbrev> 0.51. Leg measurements: leg I 9.99 (2.68, 0.52, 3.13, 2.65, 1.01); leg II 10.38 (2.85, 0.56, 3.23, 2.71, 1.03); leg III 4.46 (1.39, 0.34, 1.34, 0.92, 0.47); leg IV 4.93 (1.54, 0.34, 1.47, 1.05, 0.53). Carapace pear-shaped, yellow; eye region slightly darker; <abbrev xmlns:xlink="http://www.w3.org/1999/xlink" xlink:title="anterior eye row" id="ABBRID0E61CI" xlink:type="simple">AER</abbrev> recurved; <abbrev xmlns:xlink="http://www.w3.org/1999/xlink" xlink:title="posterior eye row" id="ABBRID0ED2CI" xlink:type="simple">PER</abbrev> slightly recurved. Legs uniformly pale yellow. Abdomen oval; dorsally yellow with two full pairs of red spots and two smaller ones only on the left side; paired white spots very faint; laterally pale. Palp (Figs <xref ref-type="fig" rid="F26">26D–F</xref>, <xref ref-type="fig" rid="F28">28A</xref>): cymbium more than 2 × longer than tibia, retrolaterally bent, elongated with a narrowed anterior extension; dorsally with a prominent hump in the centre, as well as two fields of setae with widened base. Tegulum large, oval-shaped, covering the embolic base. Tegular bump large, apically positioned. Conductor with a wide base, abruptly narrowed and strongly curved. Embolus long, whip-like, curving around the prolateral side of the bulb, before distally curving to the other direction. Tibia ventrally with seven strong macrosetae.</p><p><bold>Female</bold> (paratype 2013_BF4.2_AraThom056N_001; Figs <xref ref-type="fig" rid="F27">27</xref>, <xref ref-type="fig" rid="F28">28B, C</xref>).</p><p>Total length 3.83. Carapace length 1.47; width 1.45. Abdomen length 2.36; width 1.73. Diameter of eyes: <abbrev xmlns:xlink="http://www.w3.org/1999/xlink" xlink:title="anterior median eye" id="ABBRID0E42CI" xlink:type="simple">AME</abbrev> 0.05; <abbrev xmlns:xlink="http://www.w3.org/1999/xlink" xlink:title="anterior lateral eye" id="ABBRID0EB3CI" xlink:type="simple">ALE</abbrev> 0.11; <abbrev xmlns:xlink="http://www.w3.org/1999/xlink" xlink:title="posterior lateral eye" id="ABBRID0EF3CI" xlink:type="simple">PLE</abbrev> 0.13; <abbrev xmlns:xlink="http://www.w3.org/1999/xlink" xlink:title="posterior median eye" id="ABBRID0EJ3CI" xlink:type="simple">PME</abbrev> 0.08. Interdistances between eyes: <abbrev xmlns:xlink="http://www.w3.org/1999/xlink" xlink:title="anterior median eye" id="ABBRID0EN3CI" xlink:type="simple">AME</abbrev>–<abbrev xmlns:xlink="http://www.w3.org/1999/xlink" xlink:title="anterior median eye" id="ABBRID0ER3CI" xlink:type="simple">AME</abbrev> 0.08; <abbrev xmlns:xlink="http://www.w3.org/1999/xlink" xlink:title="anterior median eye" id="ABBRID0EV3CI" xlink:type="simple">AME</abbrev>–<abbrev xmlns:xlink="http://www.w3.org/1999/xlink" xlink:title="anterior lateral eye" id="ABBRID0EZ3CI" xlink:type="simple">ALE</abbrev> 0.05; <abbrev xmlns:xlink="http://www.w3.org/1999/xlink" xlink:title="anterior lateral eye" id="ABBRID0E43CI" xlink:type="simple">ALE</abbrev>–<abbrev xmlns:xlink="http://www.w3.org/1999/xlink" xlink:title="anterior lateral eye" id="ABBRID0EB4CI" xlink:type="simple">ALE</abbrev> 0.26; <abbrev xmlns:xlink="http://www.w3.org/1999/xlink" xlink:title="posterior median eye" id="ABBRID0EF4CI" xlink:type="simple">PME</abbrev>–<abbrev xmlns:xlink="http://www.w3.org/1999/xlink" xlink:title="posterior median eye" id="ABBRID0EJ4CI" xlink:type="simple">PME</abbrev> 0.13; <abbrev xmlns:xlink="http://www.w3.org/1999/xlink" xlink:title="posterior median eye" id="ABBRID0EN4CI" xlink:type="simple">PME</abbrev>–<abbrev xmlns:xlink="http://www.w3.org/1999/xlink" xlink:title="posterior lateral eye" id="ABBRID0ER4CI" xlink:type="simple">PLE</abbrev> 0.12; <abbrev xmlns:xlink="http://www.w3.org/1999/xlink" xlink:title="anterior lateral eye" id="ABBRID0EV4CI" xlink:type="simple">ALE</abbrev>–<abbrev xmlns:xlink="http://www.w3.org/1999/xlink" xlink:title="posterior lateral eye" id="ABBRID0EZ4CI" xlink:type="simple">PLE</abbrev> 0.12; <abbrev xmlns:xlink="http://www.w3.org/1999/xlink" xlink:title="anterior median eye" id="ABBRID0E44CI" xlink:type="simple">AME</abbrev>–<abbrev xmlns:xlink="http://www.w3.org/1999/xlink" xlink:title="posterior median eye" id="ABBRID0EB5CI" xlink:type="simple">PME</abbrev> 0.22; <abbrev xmlns:xlink="http://www.w3.org/1999/xlink" xlink:title="posterior lateral eye" id="ABBRID0EF5CI" xlink:type="simple">PLE</abbrev>–<abbrev xmlns:xlink="http://www.w3.org/1999/xlink" xlink:title="posterior lateral eye" id="ABBRID0EJ5CI" xlink:type="simple">PLE</abbrev> 0.53. Leg measurements: leg I 7.81 (2.26, 0.39, 2.38, 1.85, 0.93); leg II -; leg III 4.09 (1.21, 0.35, 1.20, 0.84, 0.49); leg IV 4.62 (1.48, 0.34, 1.37, 0.92, 0.51). Female habitus as in male, except for the following: abdomen with four full pairs of red spots, interspersed with prominent white spots; laterally bordered by a thick white band. Epigynum (Figs <xref ref-type="fig" rid="F27">27C–E</xref>, <xref ref-type="fig" rid="F28">28B, C</xref>): atrium large, butterfly-shaped; anterior region narrower than the posterior region. <abbrev xmlns:xlink="http://www.w3.org/1999/xlink" xlink:title="copulatory openings" id="ABBRID0EV5CI" xlink:type="simple">CO</abbrev> semicircular. <abbrev xmlns:xlink="http://www.w3.org/1999/xlink" xlink:title="copulatory ducts" id="ABBRID0EZ5CI" xlink:type="simple">CD</abbrev> very long and convoluted, anteriorly with two major loops; the first loop after the <abbrev xmlns:xlink="http://www.w3.org/1999/xlink" xlink:title="copulatory openings" id="ABBRID0E45CI" xlink:type="simple">CO</abbrev> almost forms a full loop, completely encircled by the second loop. Next to the second loop is a straight tube running to the posterior. Posterior part of <abbrev xmlns:xlink="http://www.w3.org/1999/xlink" xlink:title="copulatory ducts" id="ABBRID0EB6CI" xlink:type="simple">CD</abbrev> initiated by a slightly meandering tube, followed by a transverse bow, then a few folds and turns before ending in a rather inconspicuous, oval shaped spermatheca.</p></tp:treatment-sec><tp:treatment-sec sec-type="etymology" id="SECID0EF6CI"><title>Etymology.</title><p>The specific epithet is taken from a Jambi Malay word meaning powerful, which is included in the first line of the traditional song from Jambi ‘Orang Kayo Hitam’: <italic>Rang Kayo Hitam</italic>, <italic>gagah <tp:taxon-name><tp:taxon-name-part taxon-name-part-type="genus" reg="Rangkayo"/><tp:taxon-name-part taxon-name-part-type="species" reg="perkaso">perkaso</tp:taxon-name-part></tp:taxon-name></italic> (translated: Rang Kayo Hitam, mighty and powerful). Also referring to the rather strong bend of the male palp.</p></tp:treatment-sec><tp:treatment-sec sec-type="distribution" id="SECID0EY6CI"><title>Distribution.</title><p>Indonesia (Sumatra: Jambi Province) Fig. <xref ref-type="fig" rid="F29">29</xref>.</p><fig id="F29" position="float" orientation="portrait"><object-id xmlns:xlink="http://www.w3.org/1999/xlink" content-type="doi" xlink:type="simple">10.3897/zookeys.1241.148348.figure29</object-id><object-id xmlns:xlink="http://www.w3.org/1999/xlink" content-type="arpha" xlink:type="simple">4364D9F3-5A42-5F76-9FAA-5A8FD1357F0F</object-id><label>Figure 29.</label><caption><p>Distribution of examined <tp:taxon-name><tp:taxon-name-part taxon-name-part-type="family">Thomisidae</tp:taxon-name-part></tp:taxon-name> species from the <italic><tp:taxon-name><tp:taxon-name-part taxon-name-part-type="genus" reg="Epidius">Epidius</tp:taxon-name-part></tp:taxon-name></italic> clade (sensu Benjamin, 2011) prior to the present study, as well as the sampling location of the current study in Jambi Province, Sumatra, Indonesia (green flag). The new genus and the five new species described in the present study are all from the same study location, i.e., a replicated plot design across lowland rainforest, ‘jungle rubber’ (rubber agroforestry), and smallholder monoculture plantations of rubber and oil palm in Jambi’s lowlands (<xref ref-type="bibr" rid="B8">Drescher et al. 2016</xref>).</p></caption><graphic xmlns:xlink="http://www.w3.org/1999/xlink" xlink:href="zookeys-1241-205_article-148348__-g029.jpg" position="float" orientation="portrait" xlink:type="simple" id="oo_1352814.jpg"><uri content-type="original_file" xlink:type="simple">https://binary.pensoft.net/fig/1352814</uri></graphic></fig></tp:treatment-sec><tp:treatment-sec><!--Section generated to contain objects referenced in tp:taxon-treatment.--><fig id="F26" position="float" orientation="portrait"><object-id xmlns:xlink="http://www.w3.org/1999/xlink" content-type="doi" xlink:type="simple">10.3897/zookeys.1241.148348.figure26</object-id><object-id xmlns:xlink="http://www.w3.org/1999/xlink" content-type="arpha" xlink:type="simple">C508DB0B-B671-5B8B-9EE2-EACB369EBC14</object-id><label>Figure 26.</label><caption><p><italic><tp:taxon-name><tp:taxon-name-part taxon-name-part-type="genus" reg="Rangkayo">Rangkayo</tp:taxon-name-part><tp:taxon-name-part taxon-name-part-type="species" reg="perkaso">perkaso</tp:taxon-name-part></tp:taxon-name></italic> Dhiya’ulhaq &amp; Benjamin, sp. nov., male (holotype 2013_BJ3.2_AraThom056N_001) <bold>A, B</bold> habitus <bold>A</bold> dorsal view <bold>B</bold> ventral view <bold>C</bold> eye region, frontal view <bold>D–G</bold> left palp <bold>D</bold> prolateral view <bold>E</bold> ventral view <bold>F</bold> retrolateral view <bold>G</bold> dorsalview. Scale bars: 1 mm (<bold>A, B</bold>); 0.2 mm (<bold>C–G</bold>).</p></caption><graphic xmlns:xlink="http://www.w3.org/1999/xlink" xlink:href="zookeys-1241-205_article-148348__-g026.jpg" position="float" orientation="portrait" xlink:type="simple" id="oo_1352811.jpg"><uri content-type="original_file" xlink:type="simple">https://binary.pensoft.net/fig/1352811</uri></graphic></fig><fig id="F27" position="float" orientation="portrait"><object-id xmlns:xlink="http://www.w3.org/1999/xlink" content-type="doi" xlink:type="simple">10.3897/zookeys.1241.148348.figure27</object-id><object-id xmlns:xlink="http://www.w3.org/1999/xlink" content-type="arpha" xlink:type="simple">A779B02C-6B63-5A1E-A4EC-D1F9EB983E38</object-id><label>Figure 27.</label><caption><p><italic><tp:taxon-name><tp:taxon-name-part taxon-name-part-type="genus" reg="Rangkayo">Rangkayo</tp:taxon-name-part><tp:taxon-name-part taxon-name-part-type="species" reg="perkaso">perkaso</tp:taxon-name-part></tp:taxon-name></italic> Dhiya’ulhaq &amp; Benjamin, sp. nov., female (paratype 2013_BF4.2_AraThom056N_001) <bold>A, B</bold> habitus <bold>A</bold> dorsal view <bold>B</bold> ventral view <bold>C–E</bold> epigynum <bold>C</bold> ventral view <bold>D</bold> cleared, ventral view <bold>E</bold> cleared, dorsal view. Scale bars: 1 mm (<bold>A, B</bold>); 0.1 mm (<bold>C–F</bold>).</p></caption><graphic xmlns:xlink="http://www.w3.org/1999/xlink" xlink:href="zookeys-1241-205_article-148348__-g027.jpg" position="float" orientation="portrait" xlink:type="simple" id="oo_1352812.jpg"><uri content-type="original_file" xlink:type="simple">https://binary.pensoft.net/fig/1352812</uri></graphic></fig><fig id="F23" position="float" orientation="portrait"><object-id xmlns:xlink="http://www.w3.org/1999/xlink" content-type="doi" xlink:type="simple">10.3897/zookeys.1241.148348.figure23</object-id><object-id xmlns:xlink="http://www.w3.org/1999/xlink" content-type="arpha" xlink:type="simple">7F8A1ACC-2058-548C-81D9-A1B120B8B6F4</object-id><label>Figure 23.</label><caption><p><italic><tp:taxon-name><tp:taxon-name-part taxon-name-part-type="genus" reg="Rangkayo">Rangkayo</tp:taxon-name-part><tp:taxon-name-part taxon-name-part-type="species" reg="hitam">hitam</tp:taxon-name-part></tp:taxon-name></italic> Dhiya’ulhaq &amp; Benjamin, sp. nov., male (holotype 2013_HFr1.2_AraThom091N_001) <bold>A, B</bold> habitus <bold>A</bold> dorsal view <bold>B</bold> ventral view <bold>C</bold> eye region, frontal view <bold>D–G</bold> right palp (mirrored) <bold>D</bold> prolateral view <bold>E</bold> ventral view <bold>F</bold> retrolateral view <bold>G</bold> dorsal view. Scale bars: 1 mm (<bold>A, B</bold>); 0.2 mm (<bold>C–G</bold>).</p></caption><graphic xmlns:xlink="http://www.w3.org/1999/xlink" xlink:href="zookeys-1241-205_article-148348__-g023.jpg" position="float" orientation="portrait" xlink:type="simple" id="oo_1352808.jpg"><uri content-type="original_file" xlink:type="simple">https://binary.pensoft.net/fig/1352808</uri></graphic></fig><fig id="F25" position="float" orientation="portrait"><object-id xmlns:xlink="http://www.w3.org/1999/xlink" content-type="doi" xlink:type="simple">10.3897/zookeys.1241.148348.figure25</object-id><object-id xmlns:xlink="http://www.w3.org/1999/xlink" content-type="arpha" xlink:type="simple">2DD1C6B0-28FE-55E2-81BF-F49A6C2187F0</object-id><label>Figure 25.</label><caption><p><italic><tp:taxon-name><tp:taxon-name-part taxon-name-part-type="genus" reg="Rangkayo">Rangkayo</tp:taxon-name-part><tp:taxon-name-part taxon-name-part-type="species" reg="hitam">hitam</tp:taxon-name-part></tp:taxon-name></italic> Dhiya’ulhaq &amp; Benjamin, sp. nov. <bold>A, B</bold> male (holotype 2013_HFr1.2_AraThom091N_001), right palp (mirrored) <bold>A</bold> ventral view <bold>B, C</bold> female (paratype 2013_HJ4.1_AraThom091N_001), epigynum <bold>B</bold> ventral view <bold>C</bold> dorsal view. Abbreviations: AT = atrium; C = conductor; <abbrev xmlns:xlink="http://www.w3.org/1999/xlink" xlink:title="copulatory ducts" id="ABBRID0EJDCI" xlink:type="simple">CD</abbrev> = copulatory duct; <abbrev xmlns:xlink="http://www.w3.org/1999/xlink" xlink:title="copulatory openings" id="ABBRID0ENDCI" xlink:type="simple">CO</abbrev> = copulatory opening; E = embolus; EB = embolic base; <abbrev xmlns:xlink="http://www.w3.org/1999/xlink" xlink:title="fertilisation ducts" id="ABBRID0ERDCI" xlink:type="simple">FD</abbrev> = fertilisation duct; L1 = first loop of copulatory ducts; L2 = second loop of copulatory ducts; <abbrev xmlns:xlink="http://www.w3.org/1999/xlink" xlink:title="median apophysis of male palp" id="ABBRID0EVDCI" xlink:type="simple">MA</abbrev> = median apophysis; S = spermatheca; TB = tegular bump. Scale bars: 0.2 mm.</p></caption><graphic xmlns:xlink="http://www.w3.org/1999/xlink" xlink:href="zookeys-1241-205_article-148348__-g025.jpg" position="float" orientation="portrait" xlink:type="simple" id="oo_1352810.jpg"><uri content-type="original_file" xlink:type="simple">https://binary.pensoft.net/fig/1352810</uri></graphic></fig><fig id="F24" position="float" orientation="portrait"><object-id xmlns:xlink="http://www.w3.org/1999/xlink" content-type="doi" xlink:type="simple">10.3897/zookeys.1241.148348.figure24</object-id><object-id xmlns:xlink="http://www.w3.org/1999/xlink" content-type="arpha" xlink:type="simple">4F0E4EA6-F944-5019-BD65-299E5C700269</object-id><label>Figure 24.</label><caption><p><italic><tp:taxon-name><tp:taxon-name-part taxon-name-part-type="genus" reg="Rangkayo">Rangkayo</tp:taxon-name-part><tp:taxon-name-part taxon-name-part-type="species" reg="hitam">hitam</tp:taxon-name-part></tp:taxon-name></italic> Dhiya’ulhaq &amp; Benjamin, sp. nov., female (paratype 2013_HJ4.1_AraThom091N_001) <bold>A, B</bold> habitus <bold>A</bold> dorsal view <bold>B</bold> ventral view <bold>C–E</bold> epigynum <bold>C</bold> ventral view <bold>D</bold> cleared, ventral view <bold>E</bold> cleared, dorsal view. Scale bars: 1 mm (<bold>A, B</bold>); 0.1 mm (<bold>C–E</bold>).</p></caption><graphic xmlns:xlink="http://www.w3.org/1999/xlink" xlink:href="zookeys-1241-205_article-148348__-g024.jpg" position="float" orientation="portrait" xlink:type="simple" id="oo_1352809.jpg"><uri content-type="original_file" xlink:type="simple">https://binary.pensoft.net/fig/1352809</uri></graphic></fig></tp:treatment-sec><ref-list><ref id="B8"><mixed-citation xmlns:xlink="http://www.w3.org/1999/xlink" xlink:type="simple"><person-group><name name-style="western"><surname>Drescher</surname><given-names>J</given-names></name><name name-style="western"><surname>Rembold</surname><given-names>K</given-names></name><name name-style="western"><surname>Allen</surname><given-names>K</given-names></name><name name-style="western"><surname>Beckschäfer</surname><given-names>P</given-names></name><name name-style="western"><surname>Buchori</surname><given-names>D</given-names></name><name name-style="western"><surname>Clough</surname><given-names>Y</given-names></name><name name-style="western"><surname>Faust</surname><given-names>H</given-names></name><name name-style="western"><surname>Fauzi</surname><given-names>AM</given-names></name><name name-style="western"><surname>Gunawan</surname><given-names>D</given-names></name><name name-style="western"><surname>Hertel</surname><given-names>D</given-names></name><name name-style="western"><surname>Irawan</surname><given-names>B</given-names></name><name name-style="western"><surname>Jaya</surname><given-names>INS</given-names></name><name name-style="western"><surname>Klarner</surname><given-names>B</given-names></name><name name-style="western"><surname>Kleinn</surname><given-names>C</given-names></name><name name-style="western"><surname>Knohl</surname><given-names>A</given-names></name><name name-style="western"><surname>Kotowska</surname><given-names>MM</given-names></name><name name-style="western"><surname>Krashevska</surname><given-names>V</given-names></name><name name-style="western"><surname>Krishna</surname><given-names>V</given-names></name><name name-style="western"><surname>Leuschner</surname><given-names>C</given-names></name><name name-style="western"><surname>Lorenz</surname><given-names>W</given-names></name><name name-style="western"><surname>Meijide</surname><given-names>A</given-names></name><name name-style="western"><surname>Melati</surname><given-names>D</given-names></name><name name-style="western"><surname>Nomura</surname><given-names>M</given-names></name><name name-style="western"><surname>Pérez-Cruzado</surname><given-names>C</given-names></name><name name-style="western"><surname>Qaim</surname><given-names>M</given-names></name><name name-style="western"><surname>Siregar</surname><given-names>IT</given-names></name><name name-style="western"><surname>Steinebach</surname><given-names>S</given-names></name><name name-style="western"><surname>Tjoa</surname><given-names>A</given-names></name><name name-style="western"><surname>Tscharntke</surname><given-names>T</given-names></name><name name-style="western"><surname>Wick</surname><given-names>B</given-names></name><name name-style="western"><surname>Wiegand</surname><given-names>K</given-names></name><name name-style="western"><surname>Kreft</surname><given-names>H</given-names></name><name name-style="western"><surname>Scheu</surname><given-names>S</given-names></name></person-group> (<year>2016</year>) Ecological and socio-economic functions across Tropical Land Use Systems after rainforest conversion. Philosophical Transactions of the Royal Society B: Biological Sciences 371: 20150275. <ext-link xlink:href="10.1098/rstb.2015.0275" ext-link-type="doi" xlink:type="simple">https://doi.org/10.1098/rstb.2015.0275</ext-link></mixed-citation></ref></ref-list></tp:taxon-treatment>
